# Supplementary material for: Chiral germanium micro-gears for tuning orbital angular momentum
Source: Sci Rep. 2022 May 6;12:7465. doi: 10.1038/s41598-022-11245-1 (PMC9076665; doi:10.1038/s41598-022-11245-1)
Supplement: Supplementary file 1 — Supplementary Information. [file 41598_2022_11245_MOESM1_ESM.xlsx]

## Sheet: PL
Photoluminescence
Figure 1
m17			m18
lambda	PL		lambda	PL
(nm)	arb. Unit		(nm)	arb. Unit
1500	19.3923		1500	15.0515
1500.41	21.6709		1500.41	15.9557
1500.81	24.1108		1500.82	16.0262
1501.22	31.0096		1501.22	18.2264
1501.63	24.1417		1501.63	15.5926
1502.03	21.0541		1502.04	15.0163
1502.44	22.207		1502.45	14.2342
1502.85	24.2497		1502.85	16.423
1503.26	23.6341		1503.26	15.8902
1503.66	23.7827		1503.67	16.4706
1504.07	21.7397		1504.08	12.4604
1504.48	22.5331		1504.48	14.236
1504.88	21.905		1504.89	15.9738
1505.29	24.8646		1505.3	15.8515
1505.7	25.5075		1505.71	15.989
1506.1	24.2189		1506.11	16.0178
1506.51	24.5666		1506.52	15.8559
1506.92	23.6669		1506.93	14.9167
1507.32	26.9317		1507.34	16.645
1507.73	26.86		1507.74	15.3624
1508.14	25.246		1508.15	16.4211
1508.55	26.3609		1508.56	16.6307
1508.95	26.0657		1508.97	17.3024
1509.36	25.4958		1509.38	17.177
1509.77	26.4639		1509.78	16.7994
1510.17	24.9974		1510.19	15.8585
1510.58	25.5224		1510.6	14.7255
1510.99	25.9326		1511.01	16.5032
1511.39	25.1594		1511.41	16.9709
1511.8	25.0715		1511.82	16.5875
1512.21	27.8585		1512.23	19.3512
1512.61	27.1325		1512.64	18.7587
1513.02	25.7774		1513.04	17.7662
1513.43	27.1906		1513.45	16.4596
1513.84	27.0792		1513.86	18.1067
1514.24	27.569		1514.27	18.4719
1514.65	27.6015		1514.67	17.9545
1515.06	29.9775		1515.08	19.1119
1515.46	28.1243		1515.49	18.7512
1515.87	29.628		1515.9	17.4891
1516.28	27.735		1516.3	19.6725
1516.68	28.7723		1516.71	20.1239
1517.09	28.1621		1517.12	19.0452
1517.5	29.3315		1517.53	19.3112
1517.9	26.9341		1517.93	18.8864
1518.31	28.1864		1518.34	19.4731
1518.72	30.7098		1518.75	19.6998
1519.13	28.5694		1519.16	18.7124
1519.53	27.915		1519.57	20.3079
1519.94	29.4043		1519.97	20.4226
1520.35	30.2735		1520.38	19.3387
1520.75	27.8911		1520.79	20.3668
1521.16	28.3267		1521.2	20.1309
1521.57	30.5229		1521.6	17.4628
1521.97	31.6524		1522.01	20.7756
1522.38	31.3734		1522.42	21.8574
1522.79	29.9633		1522.83	19.8764
1523.19	31.177		1523.23	22.4556
1523.6	31.4367		1523.64	21.7421
1524.01	32.9712		1524.05	21.1041
1524.41	31.0255		1524.46	22.3507
1524.82	30.5507		1524.86	20.6363
1525.23	32.8736		1525.27	19.6564
1525.64	33.1387		1525.68	21.3049
1526.04	31.8315		1526.09	22.2048
1526.45	33.1228		1526.49	22.3599
1526.86	33.2039		1526.9	21.9993
1527.26	33.3964		1527.31	21.9026
1527.67	35.2163		1527.72	21.234
1528.08	36.2296		1528.12	22.3288
1528.48	34.3042		1528.53	22.0513
1528.89	34.5327		1528.94	21.7732
1529.3	34.6508		1529.35	22.3295
1529.7	35.127		1529.76	22.9272
1530.11	34.9125		1530.16	24.1259
1530.52	35.1835		1530.57	23.1304
1530.93	35.2353		1530.98	21.5734
1531.33	36.3406		1531.39	23.9549
1531.74	36.6609		1531.79	23.2495
1532.15	37.2169		1532.2	24.5959
1532.55	36.503		1532.61	24.7174
1532.96	37.0372		1533.02	25.0831
1533.37	36.3137		1533.42	24.6357
1533.77	37.5908		1533.83	22.7495
1534.18	38.027		1534.24	25.1613
1534.59	37.6676		1534.65	24.0808
1534.99	37.9863		1535.05	23.2735
1535.4	37.0462		1535.46	23.9663
1535.81	36.4666		1535.87	24.8298
1536.22	39.7718		1536.28	25.6649
1536.62	38.5761		1536.68	24.64
1537.03	39.6422		1537.09	24.3408
1537.44	39.0643		1537.5	23.8444
1537.84	39.7131		1537.91	25.0318
1538.25	40.3402		1538.32	24.5901
1538.66	40.5615		1538.72	25.5874
1539.06	40.4338		1539.13	25.4633
1539.47	41.0544		1539.54	27.2147
1539.88	41.3019		1539.95	26.5106
1540.28	40.8688		1540.35	26.4276
1540.69	40.2359		1540.76	26.7191
1541.1	40.3897		1541.17	27.1618
1541.51	42.0901		1541.58	27.7973
1541.91	42.8784		1541.98	26.8209
1542.32	43.0153		1542.39	26.6338
1542.73	42.6643		1542.8	28.4389
1543.13	42.7252		1543.21	28.7173
1543.54	44.4019		1543.61	28.8432
1543.95	44.0749		1544.02	27.9558
1544.35	44.4654		1544.43	27.7325
1544.76	44.6139		1544.84	26.9464
1545.17	44.7938		1545.24	28.7275
1545.57	45.1242		1545.65	29.3239
1545.98	45.2858		1546.06	29.8497
1546.39	44.1291		1546.47	29.7727
1546.8	43.8464		1546.88	30.4254
1547.2	45.8062		1547.28	30.7116
1547.61	46.383		1547.69	30.5824
1548.02	47.257		1548.1	29.736
1548.42	48.0318		1548.51	31.1236
1548.83	48.1676		1548.91	32.271
1549.24	47.9798		1549.32	31.5655
1549.64	47.7886		1549.73	30.1824
1550.05	48.2613		1550.14	29.3473
1550.46	49.4004		1550.54	30.4818
1550.86	48.9106		1550.95	32.0904
1551.27	47.9019		1551.36	33.4969
1551.68	47.9716		1551.77	33.8426
1552.09	48.6024		1552.17	32.014
1552.49	49.1816		1552.58	32.5593
1552.9	49.8205		1552.99	33.4615
1553.31	51.5531		1553.4	33.0851
1553.71	51.2425		1553.8	33.0424
1554.12	50.6846		1554.21	33.0614
1554.53	52.0788		1554.62	32.5147
1554.93	52.4438		1555.03	32.7964
1555.34	51.9484		1555.43	32.9429
1555.75	52.5169		1555.84	32.0679
1556.15	53.5436		1556.25	32.7742
1556.56	53.5605		1556.66	33.8364
1556.97	53.4065		1557.07	35.4228
1557.38	53.9113		1557.47	34.7481
1557.78	52.9938		1557.88	34.6954
1558.19	52.9199		1558.29	34.6747
1558.6	54.0822		1558.7	35.332
1559	53.8182		1559.1	36.3691
1559.41	54.8271		1559.51	36.3071
1559.82	55.802		1559.92	37.2594
1560.22	55.0305		1560.33	37.4906
1560.63	55.0483		1560.73	37.5403
1561.04	57.6281		1561.14	38.5713
1561.44	58.0438		1561.55	38.3393
1561.85	55.8572		1561.96	36.5254
1562.26	55.1604		1562.36	36.0909
1562.67	56.8576		1562.77	37.1065
1563.07	56.5412		1563.18	38.3702
1563.48	56.2858		1563.59	38.2541
1563.89	58.8852		1563.99	38.4279
1564.29	59.0003		1564.4	38.4214
1564.7	58.4986		1564.81	39.2274
1565.11	59.4608		1565.22	40.478
1565.51	59.4766		1565.62	38.1771
1565.92	59.9086		1566.03	39.4123
1566.33	58.4353		1566.44	39.6958
1566.73	59.339		1566.85	38.5182
1567.14	60.3561		1567.26	38.8818
1567.55	61.2252		1567.66	40.2182
1567.96	61.5635		1568.07	40.3883
1568.36	59.4335		1568.48	41.5663
1568.77	61.2844		1568.89	40.8649
1569.18	60.7969		1569.29	41.0431
1569.58	60.2164		1569.7	39.7747
1569.99	61.0239		1570.11	40.1756
1570.4	60.5144		1570.52	40.5615
1570.8	60.5459		1570.92	41.7351
1571.21	60.4917		1571.33	42.0378
1571.62	60.8726		1571.74	41.5392
1572.02	63.0761		1572.15	40.7782
1572.43	63.3773		1572.55	41.4755
1572.84	63.0824		1572.96	41.2295
1573.25	63.7873		1573.37	41.697
1573.65	63.1627		1573.78	41.7829
1574.06	63.955		1574.18	41.2861
1574.47	64.4722		1574.59	41.8263
1574.87	62.575		1575	40.2695
1575.28	61.4804		1575.41	41.1183
1575.69	61.8168		1575.82	41.4087
1576.09	62.4993		1576.22	41.2448
1576.5	64.9403		1576.63	42.0739
1576.91	65.2406		1577.04	42.9287
1577.31	64.8664		1577.45	42.7854
1577.72	63.7615		1577.85	43.8859
1578.13	63.9329		1578.26	44.1946
1578.54	65.0301		1578.67	43.809
1578.94	64.7611		1579.08	42.8873
1579.35	64.0863		1579.48	43.6104
1579.76	64.7526		1579.89	43.8684
1580.16	66.3291		1580.3	44.3352
1580.57	66.7717		1580.71	43.5918
1580.98	65.4494		1581.11	43.454
1581.38	65.7901		1581.52	44.6567
1581.79	65.7583		1581.93	45.724
1582.2	66.6745		1582.34	45.4649
1582.6	65.6783		1582.74	45.6188
1583.01	64.934		1583.15	44.95
1583.42	65.6974		1583.56	44.4037
1583.83	64.8407		1583.97	44.9125
1584.23	64.4601		1584.38	44.6326
1584.64	64.5607		1584.78	45.1725
1585.05	64.8722		1585.19	47.0051
1585.45	68.6406		1585.6	45.6739
1585.86	69.8104		1586.01	46.7258
1586.27	69.7709		1586.41	47.6305
1586.67	68.3452		1586.82	45.96
1587.08	66.3477		1587.23	45.3512
1587.49	66.6421		1587.64	46.1432
1587.89	70.5393		1588.04	47.0768
1588.3	69.1819		1588.45	45.049
1588.71	68.0502		1588.86	44.5131
1589.12	69.9833		1589.27	44.5635
1589.52	67.1274		1589.67	44.9436
1589.93	68.1767		1590.08	47.4214
1590.34	70.4294		1590.49	47.0601
1590.74	69.4689		1590.9	46.4571
1591.15	69.9167		1591.3	48.745
1591.56	70.4861		1591.71	48.2073
1591.96	70.3469		1592.12	46.5272
1592.37	70.4625		1592.53	46.5455
1592.78	70.0943		1592.93	46.3648
1593.18	71.0929		1593.34	46.4395
1593.59	72.9177		1593.75	46.7834
1594	72.2113		1594.16	47.8096
1594.4	71.5828		1594.57	47.7451
1594.81	71.79		1594.97	47.9405
1595.22	70.7515		1595.38	48.3788
1595.63	72.2901		1595.79	46.5256
1596.03	75.3998		1596.2	46.4945
1596.44	72.5791		1596.6	47.7193
1596.85	73.9013		1597.01	46.8132
1597.25	74.9933		1597.42	47.2889
1597.66	72.5662		1597.83	48.3068
1598.07	73.7004		1598.23	48.794
1598.47	74.6824		1598.64	48.3788
1598.88	72.6162		1599.05	47.1433
1599.29	74.5012		1599.46	48.0754
1599.69	75.5796		1599.86	48.0228
1600.1	73.9642		1600.27	48.1783
1600.51	76.9132		1600.68	48.5004
1600.92	76.8145		1601.09	48.4079
1601.32	79.0236		1601.49	47.6952
1601.73	78.7657		1601.9	47.8441
1602.14	80.3665		1602.31	49.9403
1602.54	79.8177		1602.72	49.9523
1602.95	79.9384		1603.12	48.6515
1603.36	79.1447		1603.53	49.9627
1603.76	80.3975		1603.94	50.8772
1604.17	81.2812		1604.35	49.3546
1604.58	82.1025		1604.76	49.0157
1604.98	80.3148		1605.16	48.8562
1605.39	80.3738		1605.57	49.7817
1605.8	82.1454		1605.98	49.8454
1606.21	84.5623		1606.39	49.8333
1606.61	84.1273		1606.79	49.3321
1607.02	85.1476		1607.2	49.868
1607.43	83.7593		1607.61	50.9326
1607.83	83.2921		1608.02	50.2213
1608.24	84.1492		1608.42	49.2899
1608.65	84.0195		1608.83	49.2254
1609.05	86.2578		1609.24	49.5426
1609.46	86.9344		1609.65	49.5043
1609.87	86.7441		1610.05	50.1151
1610.27	84.333		1610.46	51.0587
1610.68	83.4481		1610.87	51.1366
1611.09	88.0468		1611.28	51.3045
1611.5	87.0464		1611.68	51.8771
1611.9	90.1909		1612.09	51.7506
1612.31	88.9698		1612.5	51.3114
1612.72	90.2531		1612.91	51.08
1613.12	90.1504		1613.32	50.4577
1613.53	89.182		1613.72	49.3381
1613.94	89.8978		1614.13	50.1155
1614.34	92.4923		1614.54	52.2462
1614.75	93.1014		1614.95	51.793
1615.16	91.9069		1615.35	50.9091
1615.56	91.1818		1615.76	50.7114
1615.97	93.0976		1616.17	51.3654
1616.38	93.1416		1616.58	51.2086
1616.79	92.0754		1616.98	50.1216
1617.19	92.4876		1617.39	52.3179
1617.6	92.0817		1617.8	52.5
1618.01	94.116		1618.21	51.1079
1618.41	94.1159		1618.61	50.7421
1618.82	93.9743		1619.02	50.2733
1619.23	96.3018		1619.43	51.1087
1619.63	92.8918		1619.84	51.6104
1620.04	93.4278		1620.24	51.4245
1620.45	92.1599		1620.65	50.8497
1620.85	92.5288		1621.06	50.2181
1621.26	95.4759		1621.47	49.8009
1621.67	95.5442		1621.88	50.4595
1622.08	95.9909		1622.28	51.1428
1622.48	98.2337		1622.69	50.6466
1622.89	100		1623.1	50.9741
1623.3	97.2161		1623.51	51.5181
1623.7	97.0061		1623.91	51.1605
1624.11	99.2439		1624.32	51.0245
1624.52	99.0949		1624.73	51.3289
1624.92	97.7155		1625.14	51.0711
1625.33	96.9435		1625.54	50.8692
1625.74	99.9803		1625.95	50.6417
1626.14	98.8565		1626.36	51.518
1626.55	99.9652		1626.77	51.9271
1626.96	97.3923		1627.17	52.0356
1627.37	96.6037		1627.58	50.2
1627.77	94.7852		1627.99	49.1817
1628.18	93.4226		1628.4	49.6888
1628.59	95.0275		1628.8	49.5195
1628.99	94.6391		1629.21	50.1834
1629.4	94.6017		1629.62	49.738
1629.81	94.7662		1630.03	48.684
1630.21	93.359		1630.43	48.9831
1630.62	91.8679		1630.84	48.9497
1631.03	90.7699		1631.25	47.6909
1631.43	89.3284		1631.66	46.4911
1631.84	87.4505		1632.07	46.7608
1632.25	86.6673		1632.47	47.1693
1632.66	85.5615		1632.88	47.6423
1633.06	84.5491		1633.29	46.3759
1633.47	85.8683		1633.7	45.775
1633.88	84.6707		1634.1	45.3285
1634.28	83.0154		1634.51	45.1191
1634.69	79.4761		1634.92	43.8898
1635.1	78.0495		1635.33	44.4165
1635.5	81.6479		1635.73	45.24
1635.91	79.3498		1636.14	43.5127
1636.32	76.9452		1636.55	43.4527
1636.72	78.5337		1636.96	43.2817
1637.13	76.5394		1637.36	42.6412
1637.54	75.6046		1637.77	42.2625
1637.95	73.3896		1638.18	41.8875
1638.35	73.0054		1638.59	41.2439
1638.76	72.9822		1638.99	40.4452
1639.17	70.45		1639.4	40.9973
1639.57	71.0328		1639.81	40.8966
1639.98	69.1403		1640.22	40.1004
1640.39	69.9		1640.62	40.192
1640.79	70.2562		1641.03	40.4044
1641.2	69.0817		1641.44	38.855
1641.61	66.1801		1641.85	38.8112
1642.01	67.0649		1642.26	37.5559
1642.42	66.3721		1642.66	37.0902
1642.83	65.0308		1643.07	37.0856
1643.23	63.3362		1643.48	37.1148
1643.64	61.6154		1643.89	36.6114
1644.05	62.2077		1644.29	35.4335
1644.46	60.6361		1644.7	34.9888
1644.86	58.0897		1645.11	35.2427
1645.27	58.8428		1645.52	36.0149
1645.68	57.6605		1645.92	34.594
1646.08	58.9422		1646.33	34.8847
1646.49	57.6701		1646.74	34.9896
1646.9	55.5554		1647.15	34.6142
1647.3	56.633		1647.55	33.4493
1647.71	57.5784		1647.96	33.388
1648.12	56.2931		1648.37	32.1488
1648.52	55.0596		1648.78	31.9057
1648.93	55.3879		1649.18	30.7918
1649.34	55.2159		1649.59	31.1561
1649.75	53.423		1650	31.6846
1650.15	55.2088		1650.41	31.2273
1650.56	54.2755		1650.82	31.7122
1650.97	53.6339		1651.22	31.1313
1651.37	52.0491		1651.63	31.4925
1651.78	51.704		1652.04	31.7173
1652.19	52.1567		1652.45	31.3893
1652.59	51.4452		1652.85	29.4822
1653	50.2881		1653.26	29.639
1653.41	49.8524		1653.67	28.8194
1653.81	50.6559		1654.08	28.4268
1654.22	48.3653		1654.48	28.2584
1654.63	47.9826		1654.89	27.2494
1655.04	47.7126		1655.3	27.6378
1655.44	47.5603		1655.71	27.711
1655.85	46.6975		1656.11	26.7697
1656.26	46.1113		1656.52	25.6357
1656.66	47.5791		1656.93	26.6736
1657.07	45.6756		1657.34	25.0311
1657.48	45.0759		1657.74	25.4385
1657.88	44.0868		1658.15	26.1696
1658.29	44.6303		1658.56	24.9891
1658.7	44.0066		1658.97	24.6626
1659.1	44.7825		1659.38	24.0092
1659.51	43.2012		1659.78	23.2556
1659.92	42.7764		1660.19	22.0245
1660.33	43.8736		1660.6	22.7703
1660.73	43.912		1661.01	20.9815
1661.14	42.7447		1661.41	21.9751
1661.55	42.3673		1661.82	23.3112
1661.95	43.8267		1662.23	21.8055
1662.36	44.4172		1662.64	20.6392
1662.77	45.0698		1663.04	21.9795
1663.17	46.1334		1663.45	20.2838
1663.58	47.3815		1663.86	19.9232
1663.99	48.6321		1664.27	21.3808
1664.39	49.5388		1664.67	20.8927
1664.8	52.0865		1665.08	20.03
1665.21	54.4539		1665.49	20.5671
1665.62	54.4224		1665.9	21.7659
1666.02	56.1435		1666.3	20.15
1666.43	54.339		1666.71	21.712
1666.84	53.7723		1667.12	23.1564
1667.24	51.7949		1667.53	25.4096
1667.65	49.6736		1667.93	25.8666
1668.06	47.2084		1668.34	27.4602
1668.46	44.5638		1668.75	30.2848
1668.87	42.1657		1669.16	31.9527
1669.28	40.0287		1669.57	32.4086
1669.68	38.1135		1669.97	32.3059
1670.09	38.7549		1670.38	28.0994
1670.5	35.6659		1670.79	26.4531
1670.91	34.9273		1671.2	22.5644
1671.31	35.0331		1671.6	20.5975
1671.72	33.665		1672.01	19.2262
1672.13	33.6597		1672.42	18.9303
1672.53	32.5843		1672.83	19.0478
1672.94	32.3157		1673.23	18.6044
1673.35	30.9264		1673.64	17.921
1673.75	31.727		1674.05	16.7842
1674.16	30.3476		1674.46	19.0529
1674.57	31.3482		1674.86	17.4028
1674.97	29.8472		1675.27	17.5324
1675.38	30.0957		1675.68	17.8624
1675.79	29.9343		1676.09	17.897
1676.2	28.7885		1676.49	17.6448
1676.6	30.1179		1676.9	18.5234
1677.01	29.64		1677.31	17.442
1677.42	28.1923		1677.72	16.2237
1677.82	29.3166		1678.12	17.5413
1678.23	30.0298		1678.53	17.9274
1678.64	29.6253		1678.94	17.6409
1679.04	30.5729		1679.35	17.923
1679.45	29.0531		1679.76	15.9988
1679.86	28.5538		1680.16	16.2738
1680.26	28.8779		1680.57	15.8313
1680.67	29.2866		1680.98	16.6236
1681.08	29.3836		1681.39	17.2497
1681.49	28.1975		1681.79	16.1728
1681.89	28.2302		1682.2	14.2059
1682.3	29.5628		1682.61	16.0892
1682.71	29.9928		1683.02	17.4394
1683.11	29.5911		1683.42	17.1106
1683.52	29.5082		1683.83	14.2481
1683.93	28.381		1684.24	15.5751
1684.33	27.5905		1684.65	15.2217
1684.74	27.6123		1685.05	15.9144
1685.15	28.3038		1685.46	16.5668
1685.55	28.3972		1685.87	16.653
1685.96	27.155		1686.28	17.4201
1686.37	27.0756		1686.68	15.9762
1686.78	27.3773		1687.09	16.3579
1687.18	27.1648		1687.5	16.1967
1687.59	27.1976		1687.91	16.0643
1688	26.7062		1688.32	15.4302
1688.4	25.8532		1688.72	15.802
1688.81	25.6623		1689.13	14.31
1689.22	26.1696		1689.54	15.752
1689.62	26.5116		1689.95	16.4067
1690.03	27.3788		1690.35	16.7
1690.44	27.2978		1690.76	15.3591
1690.84	26.8597		1691.17	15.6699
1691.25	25.1162		1691.58	16.0076
1691.66	27.2404		1691.98	17.6138
1692.07	25.8657		1692.39	14.6141
1692.47	27.2601		1692.8	15.8099
1692.88	25.8858		1693.21	15.9981
1693.29	27.2958		1693.61	14.0863
1693.69	27.8944		1694.02	15.1567
1694.1	26.9615		1694.43	16.559
1694.51	27.3773		1694.84	16.5509
1694.91	26.7692		1695.24	17.9564
1695.32	25.7176		1695.65	14.5072
1695.73	27.4427		1696.06	15.8501
1696.13	26.8081		1696.47	14.375
1696.54	26.8715		1696.88	15.3957
1696.95	26.2565		1697.28	16.1711
1697.36	26.7111		1697.69	16.8145
1697.76	24.3657		1698.1	16.7532
1698.17	25.4472		1698.51	16.035
1698.58	26.6935		1698.91	17.7063
1698.98	26.0929		1699.32	15.7176
1699.39	24.782		1699.73	17.8382
1699.8	27.2711		1700.14	16.4664
1700.2	25.2258		1700.54	15.9665
1700.61	26.0486		1700.95	18.2927
1701.02	28.1021		1701.36	20.045
1701.42	26.792		1701.77	17.0255
1701.83	25.789		1702.17	16.4987
1702.24	24.7158		1702.58	17.5095
1702.64	23.5971		1702.99	16.5243
1703.05	25.1147		1703.4	15.789
1703.46	25.8933		1703.8	17.2154
1703.87	25.8433		1704.21	17.6479
1704.27	25.1668		1704.62	18.0094
1704.68	26.2835		1705.03	16.6552
1705.09	27.7932		1705.43	17.9272
1705.49	25.1419		1705.84	18.9627
1705.9	23.2315		1706.25	17.2857
1706.31	23.4894		1706.66	16.7541
1706.71	25.0363		1707.07	17.7701
1707.12	24.4026		1707.47	18.5966
1707.53	24.6825		1707.88	18.1334
1707.93	24.7664		1708.29	17.5818
1708.34	22.7619		1708.7	18.2022
1708.75	23.5607		1709.1	17.8301
1709.16	23.9667		1709.51	18.5661
1709.56	23.3497		1709.92	17.2275
1709.97	23.0171		1710.33	15.7058
1710.38	21.8097		1710.73	16.864
1710.78	21.9691		1711.14	17.7712
1711.19	21.3538		1711.55	15.8788
1711.6	21.7859		1711.96	17.4141
1712	21.2854		1712.36	15.9476
1712.41	22.2018		1712.77	16.8163
1712.82	22.4457		1713.18	15.2043
1713.22	22.9314		1713.59	15.8029
1713.63	21.8485		1713.99	16.5026
1714.04	20.8524		1714.4	16.428
1714.45	19.1037		1714.81	16.7299
1714.85	19.6311		1715.22	16.7486
1715.26	19.5175		1715.62	16.0753
1715.67	18.2067		1716.03	15.4897
1716.07	17.5993		1716.44	15.9962
1716.48	19.8723		1716.85	17.1322
1716.89	19.5414		1717.26	15.8773
1717.29	18.5264		1717.66	14.5786
1717.7	19.132		1718.07	16.5312
1718.11	20.3745		1718.48	14.5656
1718.51	18.572		1718.89	14.602
1718.92	18.7135		1719.29	14.6676
1719.33	18.4459		1719.7	15.1543
1719.74	19.4157		1720.11	14.2739
1720.14	17.6499		1720.52	13.7538
1720.55	18.6322		1720.92	14.8134
1720.96	20.0726		1721.33	14.1288
1721.36	20.1534		1721.74	16.1491
1721.77	20.611		1722.15	12.7597
1722.18	22.1809		1722.55	13.7028
1722.58	23.4787		1722.96	14.7174
1722.99	28.1387		1723.37	17.4385
1723.4	37.1005		1723.78	17.4821
1723.8	47.1186		1724.18	15.708
1724.21	58.0785		1724.59	17.4248
1724.62	61.2474		1725	18.8985
1725.03	53.6987		1725.41	21.8028
1725.43	41.0178		1725.82	20.4221
1725.84	31.1877		1726.22	21.4247
1726.25	25.3122		1726.63	24.976
1726.65	23.0499		1727.04	29.4354
1727.06	20.5084		1727.45	34.2702
1727.47	19.7507		1727.85	40.4314
1727.87	18.7162		1728.26	43.6826
1728.28	18.1642		1728.67	42.2253
1728.69	17.138		1729.08	39.6318
1729.09	16.4829		1729.48	33.5842
1729.5	15.8647		1729.89	30.6108
1729.91	16.7478		1730.3	28.3934
1730.32	17.4107		1730.71	22.4108
1730.72	15.2949		1731.11	18.706
1731.13	14.7711		1731.52	18.7775
1731.54	15.8915		1731.93	16.543
1731.94	16.5984		1732.34	16.2777
1732.35	14.7938		1732.74	13.9127
1732.76	16.2622		1733.15	14.9913
1733.16	16.984		1733.56	13.0791
1733.57	14.8066		1733.97	13.4258
1733.98	14.4815		1734.38	13.0226
1734.38	14.9803		1734.78	14.1211
1734.79	14.0916		1735.19	12.3042
1735.2	16.0029		1735.6	14.4912
1735.61	15.8884		1736.01	13.8475
1736.01	14.77		1736.41	13.3389
1736.42	14.8373		1736.82	14.623
1736.83	14.2312		1737.23	13.1866
1737.23	13.9759		1737.64	12.3089
1737.64	14.5158		1738.04	11.8226
1738.05	14.923		1738.45	12.9064
1738.45	14.0409		1738.86	12.3092
1738.86	14.0917		1739.27	11.3785
1739.27	13.1358		1739.67	14.4988
1739.67	14.0831		1740.08	12.6047
1740.08	14.6632		1740.49	11.2919
1740.49	13.8749		1740.9	10.8231
1740.9	14.4969		1741.3	11.8257
1741.3	15.171		1741.71	12.1316
1741.71	15.4527		1742.12	12.333
1742.12	15.1251		1742.53	12.4251
1742.52	14.7255		1742.93	14.0922
1742.93	15.2468		1743.34	12.3214
1743.34	17.5376		1743.75	11.1844
1743.74	15.126		1744.16	10.429
1744.15	14.9527		1744.57	10.0164
1744.56	15.0548		1744.97	10.7481
1744.96	13.9432		1745.38	12.1893
1745.37	14.5503		1745.79	10.1663
1745.78	16.167		1746.2	11.9244
1746.19	16.5833		1746.6	12.1169
1746.59	15.0433		1747.01	13.3267
1747	15.1196		1747.42	11.4733
1747.41	14.9796		1747.83	12.2183
1747.81	14.1443		1748.23	12.5611
1748.22	14.3956		1748.64	12.5817
1748.63	15.4291		1749.05	10.3466
1749.03	14.9636		1749.46	10.3799
1749.44	14.6761		1749.86	10.7483
1749.85	14.435		1750.27	10.3178
1750.25	13.8		1750.68	11.6107
1750.66	13.7623		1751.09	12.7979
1751.07	14.1151		1751.49	13.1537
1751.48	14.4044		1751.9	11.789
1751.88	14.4439		1752.31	11.0228
1752.29	14.7557		1752.72	11.3863
1752.7	13.1519		1753.12	11.8611
1753.1	14.2455		1753.53	13.3794
1753.51	15.4714		1753.94	12.3118
1753.92	15.2272		1754.35	11.5353
1754.32	14.5124		1754.76	12.2791
1754.73	13.7791		1755.16	11.7878
1755.14	14.4326		1755.57	11.2402
1755.54	15.2691		1755.98	10.3818
1755.95	16.0975		1756.39	11.0984
1756.36	15.6487		1756.79	10.9451
1756.77	15.8942		1757.2	11.0596
1757.17	15.4993		1757.61	12.821
1757.58	14.8661		1758.02	13.0328
1757.99	14.5163		1758.42	11.2009
1758.39	14.0546		1758.83	12.1663
1758.8	13.7973		1759.24	11.7826
1759.21	14.0002		1759.65	12.4073
1759.61	14.1301		1760.05	10.7647
1760.02	16.3618		1760.46	11.5465
1760.43	15.9503		1760.87	13.9856
1760.83	14.1599		1761.28	14.2534
1761.24	14.2742		1761.68	14.142
1761.65	14.0515		1762.09	12.1987
1762.05	14.3393		1762.5	12.1437
1762.46	14.7117		1762.91	11.6671
1762.87	16.2457		1763.32	12.2082
1763.28	15.7102		1763.72	12.3108
1763.68	14.5881		1764.13	12.5345
1764.09	14.7198		1764.54	12.0708
1764.5	14.7623		1764.95	11.7372
1764.9	13.9281		1765.35	12.3054
1765.31	13.7344		1765.76	12.3526
1765.72	14.0006		1766.17	12.5679
1766.12	15.1351		1766.58	12.4898
1766.53	16.5825		1766.98	12.7678
1766.94	15.4726		1767.39	12.0308
1767.34	15.2211		1767.8	11.8312
1767.75	14.6558		1768.21	12.1532
1768.16	16.206		1768.61	13.157
1768.57	16.3315		1769.02	13.065
1768.97	16.0236		1769.43	12.0207
1769.38	17.4064		1769.84	13.3116
1769.79	16.3027		1770.24	13.4786
1770.19	15.6144		1770.65	12.0315
1770.6	15.8975		1771.06	12.3598
1771.01	15.2764		1771.47	12.6324
1771.41	15.0003		1771.88	13.3501
1771.82	15.7222		1772.28	12.3796
1772.23	15.2403		1772.69	11.4053
1772.63	15.5274		1773.1	13.1102
1773.04	14.681		1773.51	13.3304
1773.45	15.6297		1773.91	12.7399
1773.86	17.1573		1774.32	12.3404
1774.26	15.9708		1774.73	11.9266
1774.67	16.0793		1775.14	12.2373
1775.08	15.4331		1775.54	11.5551
1775.48	14.0733		1775.95	12.1181
1775.89	15.1458		1776.36	12.2597
1776.3	16.4025		1776.77	11.4699
1776.7	16.9731		1777.17	13.0517
1777.11	17.3708		1777.58	13.5288
1777.52	16.5193		1777.99	13.2697
1777.92	17.037		1778.4	12.0107
1778.33	15.6923		1778.8	11.5139
1778.74	16.5167		1779.21	12.3903
1779.15	16.5655		1779.62	13.2371
1779.55	17.3197		1780.03	13.3958
1779.96	17.1198		1780.43	13.2187
1780.37	17.2082		1780.84	13.5485
1780.77	17.4731		1781.25	12.7924
1781.18	16.5122		1781.66	12.7475
1781.59	18.3767		1782.07	12.6737
1781.99	18.6855		1782.47	12.8714
1782.4	17.3172		1782.88	14.1784
1782.81	17.3252		1783.29	14.493
1783.21	17.4305		1783.7	13.7355
1783.62	17.4754		1784.1	13.6735
1784.03	18.0495		1784.51	13.4415
1784.44	18.7138		1784.92	12.9507
1784.84	18.3324		1785.33	13.4218
1785.25	18.1496		1785.73	12.0293
1785.66	18.4845		1786.14	12.6153
1786.06	19.6847		1786.55	13.787
1786.47	20.6618		1786.96	12.1133
1786.88	20.6907		1787.36	12.02
1787.28	21.2671		1787.77	12.422
1787.69	21.771		1788.18	12.3099
1788.1	24.3047		1788.59	13.5379
1788.5	30.2793		1788.99	13.7104
1788.91	42.7223		1789.4	13.3915
1789.32	57.8242		1789.81	13.6214
1789.73	65.4848		1790.22	13.7212
1790.13	64.33		1790.62	14.9394
1790.54	56.9281		1791.03	16.9068
1790.95	46.8078		1791.44	16.3491
1791.35	37.2097		1791.85	17.4408
1791.76	28.5232		1792.26	18.1509
1792.17	22.6211		1792.66	18.7524
1792.57	20.9614		1793.07	19.9948
1792.98	20.2624		1793.48	21.0686
1793.39	16.331		1793.89	19.2661
1793.79	16.9507		1794.29	16.5336
1794.2	16.0781		1794.7	15.2952
1794.61	18.1252		1795.11	15.4869
1795.02	18.154		1795.52	16.0445
1795.42	15.8399		1795.92	15.8865
1795.83	16.787		1796.33	15.7147
1796.24	16.8038		1796.74	14.5831
1796.64	17.1626		1797.15	12.8396
1797.05	16.0762		1797.55	13.5144
1797.46	15.6344		1797.96	14.1068
1797.86	15.2719		1798.37	14.1976
1798.27	14.8336		1798.78	14.6725
1798.68	16.6941		1799.18	13.5059
1799.08	16.4172		1799.59	13.3563
1799.49	15.8645		1800	15.1114
1799.9	16.1817
1800.31	13.9394
	14.5915
	15.5775
	16.0999
	15.9669
	14.9382
	15.8883
	15.2449
	15.1112
	14.0878
	12.5048
	14.1271
	15.5133
	13.1469
	13.8864
	14.5198
	13.7245
	13.289
	14.5537
	13.6142
	14.9725
	14.1331
	14.1027
	13.2991
	13.9938
	13.1812
	13.786
	12.5781
	15.738
	15.6579
	13.5817
	13.3934
	13.4517
	11.0313
	11.3643
	12.8528
	13.1469
	13.2337
	12.3853
	13.2467
	11.859
	13.4722
	13.0312
	12.5676
	12.2236
	11.2808
	11.5017
	11.8618
	12.7391
	13.9806
	12.9687
	11.5554
	11.5007
	10.6965
	11.817
	14.8577
	13.7396
	12.2056
	11.0966
	12.1956
	11.113
	13.3824
	8.89328
	11.4886
	12.0998
	10.1842
	12.16
	11.1359
	12.0638
	10.814
	12.622
	11.4472
	9.217
	8.16552
	10.5414
	13.2298
	11.0603
	11.1513
	10.8736
	10.411
	11.2778
	11.274
	8.0422
	12.2761
	9.0404
	11.4157
	12.2341
	8.69013
	9.74599
	13.0211
	11.0436
	10.4863
	11.0939
	11.7196
	8.2936
	10.8851
	10.5327
	9.81809
	11.9077
	9.54342
	8.04739
	9.73369
	8.04491
	10.0953
	12.1727
	11.6215
	8.5423
	11.2161
	10.3584
	10.4496
	8.26364
	9.56678
	8.3413
	10.2402
	10.2197
	10.9847
	10.7505
	10.7396
	10.7626
	12.3562
	11.0012
	8.89368
	9.56054
	11.1019
	9.61525
	12.1474
	9.44425
	9.83433
	10.3861
	10.9514
	10.9481
	10.907
	10.1202
	8.25733
	9.10179
	9.53734
	8.90949
	9.36801
	10.6564
	10.6649
	10.5741
	8.00738
	7.9072
	9.02089
	6.49066
	8.4834
	11.8288
	10.73
	9.07199
	10.8107
	12.0116
	12.5246
	11.7348
	14.3356
	16.1303
	15.1353
	14.8884
	11.1762
	13.103
	11.5402
	10.6273
	11.7977
	10.0486
	11.6619
	9.96959
	8.50476
	11.0556
	11.3933
	9.79796
	9.45756
	10.53
	9.49225
	8.99991
	9.35741
	8.33662
	8.19004
	9.06281
	10.4888
	9.34207
	10.0876
	10.0276
	10.0876
	10.5599
	9.46201
	9.76882
	10.4601
	8.63744
	8.73901
	10.1009
	10.1461
	10.826
	9.29714
	9.05323
	9.1906
	8.88829
	8.75469
	8.72129
	9.54131
	8.80846
	8.70349
	8.40487
	10.0345
	10.7849
	9.60431
	9.08635
	9.4897
	10.1195
	10.7266
	9.64739
	8.42978
	9.11054
	10.5306
	10.0308
	9.37946
	9.34958
	10.05
	7.95213
	7.80895
	9.78122
	9.35836
	9.26183
	9.36391
	8.49888
	9.28826
	8.99447
	9.20443
	10.1239
	9.60528
	10.0429
	9.92445
	10.9967
	10.1278
	10.6062
	10.5241
	8.15149
	9.04516
	9.51973
	9.97353
	10.7815
	9.63705
	9.34418
	10.062
	7.88001
	8.01643
	9.47724
	9.80463

## Sheet: Fig.2 TE18
FDTD Simulations
Figure2
TE18
E_radial	TE18,1	1792 nm
0.0181297760328644 + 0.0624510949932038i	0.0314107712952520 + 0.0569091989193476i	0.0428796050639892 + 0.0484808306600275i	0.0518995433229928 + 0.0377424154419342i	0.0580089035713021 + 0.0254069518028919i	0.0609476951259703 + 0.0122757804842190i	0.0606742409039502 - 0.000821538046949621i	0.0573604515818262 - 0.0130832756329440i	0.0513765509038227 - 0.0237884115311908i	0.0432602299632719 - 0.0323450100958870i	0.0336757515150922 - 0.0383285207893446i	0.0233645426281958 - 0.0415048786218455i	0.0130941274067591 - 0.0418405073269162i	0.00360382674871285 - 0.0395029373606801i	-0.00444527951936913 - 0.0348389576170970i	-0.0105113059775220 - 0.0283491589899742i	-0.0142058799020833 - 0.0206492095359807i	-0.0153146312041643 - 0.0124244641169160i	-0.0138086782054437 - 0.00438283098437239i	-0.00983861614122583 + 0.00279324468742831i	-0.00372068874524911 + 0.00849157143725904i	0.00408975345407689 + 0.0122061132550629i	0.0130321255555815 + 0.0135699337654246i	0.0224805018260358 + 0.0123714182156227i	0.0317852952403690 + 0.00856295061739809i	0.0403156746945023 + 0.00226081391629479i	0.0474972633673636 - 0.00627290589652563i	0.0528493950084826 - 0.0166461108189288i	0.0560049502732642 - 0.0283714658799599i	0.0567343759066790 - 0.0408953371379702i	0.0549490030282089 - 0.0536368525641240i	0.0507027107207277 - 0.0660213880139920i	0.0441825375986638 - 0.0775154371311325i	0.0356890360637898 - 0.0876531142899661i	0.0256175281189887 - 0.0960620227065407i	0.0144268548078020 - 0.102475654343784i	0.00261506530400901 - 0.106745301738798i	-0.00931388513473683 - 0.108837046313043i	-0.0208726641328310 - 0.108830835086888i	-0.0308174519497944 - 0.107109743079591i	-0.0391101400843441 - 0.104233229148110i	-0.0458315165600981 - 0.100645640571314i	-0.0511290806480550 - 0.0966887552920515i	-0.0552112723380682 - 0.0925757916067443i	-0.0584051210879236 - 0.0882126529231774i	-0.0607309380169984 - 0.0836862588719256i	-0.0619729257928862 - 0.0799917831213478i	-0.0625633671550616 - 0.0770214416880759i	-0.0627803663956343 - 0.0745100602659869i	-0.0627446172704665 - 0.0721884942472498i
0.0309332307650526 + 0.0595871545235298i	0.0435279035702823 + 0.0514148193161131i	0.0537480073254052 + 0.0405741098303096i	0.0610292278186399 + 0.0277677609626088i	0.0650097537355318 + 0.0138135205014764i	0.0655547684016614 - 0.000413064679582409i	0.0627601380155395 - 0.0140422539304581i	0.0569399388401747 - 0.0262674800717213i	0.0486024277305236 - 0.0363996544355158i	0.0384082564969538 - 0.0439134492930800i	0.0271234304741749 - 0.0484782346301710i	0.0155622236434126 - 0.0499754049476394i	0.00453282902785862 - 0.0485031857237158i	-0.00522145510541366 - 0.0443623923403813i	-0.0130695101491691 - 0.0380301356114235i	-0.0185309638824034 - 0.0301253852746438i	-0.0213079602760269 - 0.0213592671992458i	-0.0212984947436390 - 0.0124871227177910i	-0.0185973530649546 - 0.00425483087167977i	-0.0134851886767147 + 0.00265088956263565i	-0.00640435209104007 + 0.00764580965212236i	0.00207709077213539 + 0.0102839023645883i	0.0113040264684063 + 0.0102846539115952i	0.0205820492659784 + 0.00754140079071802i	0.0292217126087476 + 0.00212826350949752i	0.0365839594443748 - 0.00571541497792816i	0.0421192096564512 - 0.0156039130076079i	0.0453978541514111 - 0.0270338996195533i	0.0461320595002780 - 0.0394235070835750i	0.0441911768021479 - 0.0521464299310307i	0.0395982564036851 - 0.0645775552787870i	0.0325280849403700 - 0.0761252356787871i	0.0232850181484732 - 0.0862691715805680i	0.0122824617062364 - 0.0945843764018977i	1.28484092987713e-05 - 0.100763702631379i	-0.0129849001832358 - 0.104626842147473i	-0.0261560429885361 - 0.106125786348253i	-0.0389634371927386 - 0.105337200306329i	-0.0509133966885064 - 0.102453396737662i	-0.0607992106758459 - 0.0981780492948974i	-0.0687057447767140 - 0.0931012357283453i	-0.0748172839283544 - 0.0876669573006599i	-0.0793636915554864 - 0.0821980888289084i	-0.0826118276815368 - 0.0768656326877698i	-0.0848775741103503 - 0.0714917003117421i	-0.0862014166908598 - 0.0661616103514111i	-0.0865995161160518 - 0.0619762077939721i	-0.0864970478779889 - 0.0587142633192727i	-0.0861174921030263 - 0.0560280438372816i	-0.0855212836768358 - 0.0536042650489595i
0.0430321008023437 + 0.0540480202521431i	0.0544204725760772 + 0.0433552146130818i	0.0629003535540432 + 0.0303165196583758i	0.0680019548280693 + 0.0157520669397591i	0.0694844149607885 + 0.000569424564078769i	0.0673530972294325 - 0.0143006973532093i	0.0618509790663344 - 0.0279696854104609i	0.0534396093392774 - 0.0396496010330651i	0.0427637651534048 - 0.0487078730321491i	0.0306004356756898 - 0.0547075785250961i	0.0178050623627525 - 0.0574317437453315i	0.00524830514268027 - 0.0568945602766910i	-0.00624225092597164 - 0.0533359938598935i	-0.0159411866948021 - 0.0471962293315596i	-0.0232693848028411 - 0.0390833178225923i	-0.0278320949874424 - 0.0297272361118124i	-0.0294410821973287 - 0.0199235659592167i	-0.0281210381943026 - 0.0104809122183304i	-0.0241027409357697 - 0.00216281745427238i	-0.0178020916484419 + 0.00436059564481156i	-0.00978616254576184 + 0.00855635734268845i	-0.000730861894318651 + 0.0100607280205676i	0.00862607650778800 + 0.00869773064404389i	0.0175377994044338 + 0.00448399739819849i	0.0252947390487146 - 0.00237500638198246i	0.0312733599566056 - 0.0115101984050816i	0.0349694382004767 - 0.0224111985794209i	0.0360285314136634 - 0.0344703377812754i	0.0342630310134097 - 0.0470201131463783i	0.0296569180255361 - 0.0593796080636404i	0.0223594970684930 - 0.0708979301655977i	0.0126721630104046 - 0.0809890924986707i	0.00101957686977816 - 0.0891696902347764i	-0.0120762320484052 - 0.0950787999035542i	-0.0260354136679222 - 0.0984972975675293i	-0.0402527736382101 - 0.0993501109848509i	-0.0541364355113952 - 0.0977061536110675i	-0.0671376795312883 - 0.0937634277760754i	-0.0787808609317430 - 0.0878334848282400i	-0.0879739059947392 - 0.0809419110146000i	-0.0949347478703453 - 0.0736863263386488i	-0.0999545238941276 - 0.0664865674730545i	-0.103344351825485 - 0.0596286478532041i	-0.105419889470794 - 0.0532288690881466i	-0.106465674669042 - 0.0470225118808827i	-0.106544047966702 - 0.0410923872040276i	-0.105938808136073 - 0.0365918946318935i	-0.105038635763304 - 0.0331870376354839i	-0.103991063343357 - 0.0304564898495621i	-0.102783727528159 - 0.0280553227317437i
0.0538403947292159 + 0.0460556466012312i	0.0635300631494372 + 0.0330606868909484i	0.0698252757239123 + 0.0181414715014476i	0.0723717161848801 + 0.00222223264931254i	0.0710682405342455 - 0.0137173869548395i	0.0660712193818009 - 0.0287126395229800i	0.0577784599652010 - 0.0418796781925073i	0.0468008574685524 - 0.0524748714178703i	0.0339135309427332 - 0.0599463363551714i	0.0199990783998084 - 0.0639661544453856i	0.00598612573848051 - 0.0644513249437595i	-0.00721797326530699 - 0.0615623564944676i	-0.0187899820951219 - 0.0556871365907085i	-0.0280454300663919 - 0.0474091031077907i	-0.0344808506093889 - 0.0374627841167801i	-0.0378091197445833 - 0.0266782537149148i	-0.0379683682632688 - 0.0159211502279071i	-0.0351239889575337 - 0.00603382376838380i	-0.0296516629777339 + 0.00222375717241324i	-0.0221040376066870 + 0.00822213014266671i	-0.0131691125394677 + 0.0115039917770833i	-0.00362108295313479 + 0.0118079542261921i	0.00573596818567809 + 0.00908132287939606i	0.0141208862504362 + 0.00347828506920189i	0.0208276496656432 - 0.00465763347587789i	0.0252705300676491 - 0.0148225978750394i	0.0270146388582816 - 0.0263874517955484i	0.0258048323561282 - 0.0386482822444237i	0.0215702547403607 - 0.0508674940959844i	0.0144255816708489 - 0.0623295069419288i	0.00465569617665773 - 0.0723776764689318i	-0.00730832792735164 - 0.0804580099890226i	-0.0209227423743316 - 0.0861474608175376i	-0.0355662813919616 - 0.0891730078397468i	-0.0505847711799155 - 0.0894244152582450i	-0.0653261387317700 - 0.0869488672428365i	-0.0791835253549174 - 0.0819447144444574i	-0.0916219074213487 - 0.0747379560620455i	-0.102209180781680 - 0.0657609607624810i	-0.110048306155913 - 0.0563464116224762i	-0.115495388465108 - 0.0470697586919409i	-0.118947873193957 - 0.0383083263372041i	-0.120791141424933 - 0.0302866164999107i	-0.121380302915216 - 0.0230589765712396i	-0.120946984248029 - 0.0162769369789342i	-0.119571618940280 - 0.0100165570598285i	-0.117837843219105 - 0.00542374318615335i	-0.116065701193511 - 0.00205520520917690i	-0.114305403039275 + 0.000568706159766091i	-0.112461397417663 + 0.00280620484276334i
0.0628466859854976 + 0.0359636848211513i	0.0703948078483086 + 0.0209847837713129i	0.0741301430747128 + 0.00459365397791500i	0.0738328257086756 - 0.0121980349708914i	0.0695546913008037 - 0.0283601063700540i	0.0616124937858480 - 0.0429178536522680i	0.0505631175304223 - 0.0550169272242979i	0.0371620290798269 - 0.0639834375096856i	0.0223050336792074 - 0.0693699051914635i	0.00696656852256505 - 0.0709784945449274i	-0.00787147155707618 - 0.0688756103610572i	-0.0212885746576780 - 0.0633780777622438i	-0.0324892845435832 - 0.0550275483068027i	-0.0408544424454276 - 0.0445488870720288i	-0.0459815137493511 - 0.0327943545615860i	-0.0477093968303061 - 0.0206807336645453i	-0.0461195015405308 - 0.00912546237240364i	-0.0415303817903121 + 0.00101757074447384i	-0.0344651693160879 + 0.00901634070191820i	-0.0256118109080350 + 0.0143072455975614i	-0.0157722819728463 + 0.0165304705953251i	-0.00580433334789832 + 0.0155472751583491i	0.00343926234390535 + 0.0114458188603342i	0.0111654807339667 + 0.00452699821657648i	0.0166969391749395 - 0.00472147585520050i	0.0195087172481310 - 0.0156622673345303i	0.0192616512260243 - 0.0275564699172196i	0.0158185055062004 - 0.0396153536296094i	0.00924272515227309 - 0.0510522707284769i	-0.000207292884220001 - 0.0611362878845520i	-0.0121067631419515 - 0.0692313762314119i	-0.0258941686147652 - 0.0748410793225568i	-0.0409140898490593 - 0.0776265298661596i	-0.0564594804785736 - 0.0774261825242529i	-0.0718190488440421 - 0.0742559971579641i	-0.0863174627631777 - 0.0683001582788668i	-0.0993569989317493 - 0.0598942707961043i	-0.110444188123719 - 0.0494950708527911i	-0.119216265017464 - 0.0376516637519380i	-0.125051171616625 - 0.0259694269464744i	-0.128441972820598 - 0.0149732341151360i	-0.129886905208876 - 0.00497298888112877i	-0.129837479232141 + 0.00388241253330235i	-0.128673007046576 + 0.0116157814326965i	-0.126550083249408 + 0.0186426704810176i	-0.123570774256306 + 0.0249044761545383i	-0.120627615474941 + 0.0293269054126639i	-0.117946400705695 + 0.0324538769822841i	-0.115461908617113 + 0.0348010477036103i	-0.112985388285493 + 0.0367217090297786i
0.0696418787712275 + 0.0242367432284725i	0.0746792778719037 + 0.00767883637516775i	0.0755687156440706 - 0.00970229701880576i	0.0722415298287963 - 0.0268276807816163i	0.0649132501292214 - 0.0426398475535506i	0.0540664736892465 - 0.0561785590853172i	0.0404154411022550 - 0.0666460712293219i	0.0248517616288770 - 0.0734637933675170i	0.00837999398929695 - 0.0763094846918148i	-0.00795255211643764 - 0.0751352091093416i	-0.0231336998712713 - 0.0701693036895284i	-0.0362548156758907 - 0.0618921942974254i	-0.0465731223797606 - 0.0510009962549328i	-0.0535609986214454 - 0.0383546828793411i	-0.0569394259494458 - 0.0249113426160879i	-0.0566905134253511 - 0.0116575605391843i	-0.0530547142831004 + 0.000459334492000529i	-0.0465098018308916 + 0.0105983360369751i	-0.0377269780536933 + 0.0180811093055206i	-0.0275251514566770 + 0.0224338352223945i	-0.0168074843703193 + 0.0234162514791725i	-0.00649788495039061 + 0.0210324545829443i	0.00252282145254640 + 0.0155240194017933i	0.00947610346712269 + 0.00734617352768335i	0.0137370083710121 - 0.00286690177189092i	0.0148680137958746 - 0.0143515600911223i	0.0126489171143537 - 0.0262695321043211i	0.00707751223183467 - 0.0377657444984076i	-0.00163100513275483 - 0.0480258863780443i	-0.0130684800909415 - 0.0563272724969018i	-0.0266675789192615 - 0.0620837344766942i	-0.0417415711911863 - 0.0648792952768892i	-0.0575351318224966 - 0.0644845545436348i	-0.0732718520014207 - 0.0608698314795851i	-0.0882057819893263 - 0.0541925235699650i	-0.101663919743713 - 0.0447849833760445i	-0.113085054842206 - 0.0331226969419352i	-0.122045476833921 - 0.0197915665194846i	-0.128278724818159 - 0.00544658189871577i	-0.131509062171881 + 0.00808629654537196i	-0.132362600062223 + 0.0203632313106874i	-0.131426695156293 + 0.0311635817136622i	-0.129204974383717 + 0.0404294248459580i	-0.126089654002598 + 0.0482697044735784i	-0.122136605910928 + 0.0551485584014046i	-0.117474063479156 + 0.0610302570773182i	-0.113298120883931 + 0.0649915866808770i	-0.109715490071834 + 0.0676536955900733i	-0.106532430617842 + 0.0695423450955850i	-0.103462737613268 + 0.0709848927384818i
0.0739452712746510 + 0.0114190181553137i	0.0761926408604181 - 0.00624625268230516i	0.0740542194850398 - 0.0240847249909186i	0.0676249486620063 - 0.0409721425445762i	0.0572914291587137 - 0.0558493313963962i	0.0437030238138862 - 0.0677968606241165i	0.0277248640600822 - 0.0761004199059058i	0.0103738381400648 - 0.0803001693395851i	-0.00725422814255028 - 0.0802193691319007i	-0.0240621677958868 - 0.0759764958037912i	-0.0390319264968564 - 0.0679706721196365i	-0.0512927057200789 - 0.0568495051379621i	-0.0601817108925991 - 0.0434613546113323i	-0.0652876457258118 - 0.0287894116803243i	-0.0664746979245083 - 0.0138817257364541i	-0.0638859694996343 + 0.000225967875234823i	-0.0579315091511366 + 0.0125810039798307i	-0.0492504063546189 + 0.0223816438343223i	-0.0386606114397557 + 0.0290282932747155i	-0.0271017764101417 + 0.0321616672972550i	-0.0155619620912688 + 0.0316836907750462i	-0.00501106095719389 + 0.0277567860614090i	0.00366766430504822 + 0.0207854650214193i	0.00973622662746576 + 0.0113849195415215i	0.0126473438988025 + 0.000331704513316671i	0.0120779255316392 - 0.0114942759615944i	0.00794563835150886 - 0.0231704922844193i	0.000402945673816379 - 0.0337977030916722i	-0.0101729997881472 - 0.0425567386846931i	-0.0232213918752007 - 0.0487623731233750i	-0.0380328073519132 - 0.0519039365907091i	-0.0538062471691037 - 0.0516709194297962i	-0.0697012551181723 - 0.0479682156236894i	-0.0848937637883630 - 0.0409142543627484i	-0.0986292363104938 - 0.0308212727698573i	-0.110264133756852 - 0.0181746209177774i	-0.119303254078860 - 0.00358832551112515i	-0.125420225691401 + 0.0122306416662535i	-0.128470750219365 + 0.0285368158310395i	-0.128586815513736 + 0.0433535249938321i	-0.126516911777657 + 0.0563478277906037i	-0.122922578371246 + 0.0674076226129809i	-0.118343566891284 + 0.0765819979217066i	-0.113165334953894 + 0.0840667685744819i	-0.107332880960701 + 0.0903579991246520i	-0.100991406499911 + 0.0954423755923967i	-0.0956269037744037 + 0.0986315961722518i	-0.0912025846964108 + 0.100597157517786i	-0.0873877147257952 + 0.101843121698055i	-0.0838009230568440 + 0.102647472079573i
0.0756171593559011 - 0.00190199615194692i	0.0748978295624632 - 0.0201575179514432i	0.0696627783800700 - 0.0378934252001603i	0.0601786910949745 - 0.0539652458363813i	0.0470061969220298 - 0.0673384702323193i	0.0309577451240608 - 0.0771614489418182i	0.0130389713453826 - 0.0828277179155896i	-0.00562351474384720 - 0.0840177902338680i	-0.0238636348254941 - 0.0807199436735197i	-0.0405591891702755 - 0.0732299732050807i	-0.0547125615765689 - 0.0621230277691775i	-0.0655186760624297 - 0.0482137836236241i	-0.0724216833002619 - 0.0324936071347073i	-0.0751488608307215 - 0.0160559153159962i	-0.0737268923251203 - 1.84979192883739e-05i	-0.0684752595208488 + 0.0145573880048408i	-0.0599780502676805 + 0.0267404879081969i	-0.0490355570696189 + 0.0357955521288959i	-0.0366064458123030 + 0.0412277947952406i	-0.0237354287455224 + 0.0428172788844964i	-0.0114766695614792 + 0.0406260271077984i	-0.000822067899249213 + 0.0349872505052924i	0.00736943033977544 + 0.0264773708130684i	0.0124265861405582 + 0.0158706491864494i	0.0139085131331219 + 0.00407758172358787i	0.0116300904277918 - 0.00791792627512419i	0.00566550155462259 - 0.0191306687458399i	-0.00366179031237757 - 0.0286403407782007i	-0.0158085616311006 - 0.0356508586967908i	-0.0300584736486356 - 0.0395430932273160i	-0.0455684534442769 - 0.0399073411963454i	-0.0614374147910849 - 0.0365662635461804i	-0.0767591552475593 - 0.0295778508471554i	-0.0906884592599583 - 0.0192225198861526i	-0.102488871735888 - 0.00597716746757265i	-0.111576266175296 + 0.00952070971268898i	-0.117550623218125 + 0.0265237290919971i	-0.120209895650676 + 0.0442190730870301i	-0.119556126492673 + 0.0617893435486738i	-0.116175081182826 + 0.0771954259456802i	-0.110923005579032 + 0.0902392870723403i	-0.104513436690929 + 0.100939818112430i	-0.0975073216424895 + 0.109460607920486i	-0.0902590770417763 + 0.116086798114554i	-0.0825998819652399 + 0.121319351170256i	-0.0746814819123732 + 0.125175117169500i	-0.0682457074110016 + 0.127275474309510i	-0.0630951754580905 + 0.128313300868557i	-0.0587602933123811 + 0.128738673463475i	-0.0547715524767781 + 0.128754655507628i
0.0746655959012150 - 0.0151305505590789i	0.0709133297910162 - 0.0334389436390523i	0.0626277977475719 - 0.0505131285416162i	0.0502532518998999 - 0.0652144237989403i	0.0345224768662969 - 0.0765582123455646i	0.0164025409282536 - 0.0837867694514113i	-0.00297376938593824 - 0.0864257104253802i	-0.0223898385866534 - 0.0843159172226373i	-0.0406333365671144 - 0.0776246722560190i	-0.0565843691150196 - 0.0668321406609111i	-0.0692938421067343 - 0.0526927747381520i	-0.0780501939061515 - 0.0361822790120049i	-0.0824297111001837 - 0.0184215538236133i	-0.0823198184865412 - 0.000596271817663474i	-0.0779267640925556 + 0.0161289870045624i	-0.0697545725249766 + 0.0306939240091667i	-0.0585637054984684 + 0.0422172802895623i	-0.0453129450075320 + 0.0500568061867284i	-0.0310889112920953 + 0.0538496938420100i	-0.0170234115955017 + 0.0535367435866188i	-0.00421440571204434 + 0.0493556883130243i	0.00635152612863016 + 0.0418223989636284i	0.0138677667787153 + 0.0316878717765152i	0.0177588135850780 + 0.0198791032070863i	0.0177167763548045 + 0.00743016733914537i	0.0137151233219276 - 0.00459020657493670i	0.00600381307369302 - 0.0151579416697257i	-0.00491377655183684 - 0.0233573815491496i	-0.0183254248967634 - 0.0284467542369097i	-0.0333619821943900 - 0.0298996407012447i	-0.0490612170058771 - 0.0274360617982770i	-0.0644380907221169 - 0.0210348743502334i	-0.0785464310792608 - 0.0109231730956607i	-0.0905470729203233 + 0.00244408712930044i	-0.0997509203330408 + 0.0184223550158183i	-0.105665447175987 + 0.0362265486756866i	-0.108013305753495 + 0.0549873334785901i	-0.106743164461866 + 0.0738066117451666i	-0.102022658544476 + 0.0918188002174517i	-0.0949211146677979 + 0.107020977211892i	-0.0863792426528834 + 0.119375019535710i	-0.0771415265991651 + 0.129044637557245i	-0.0677661900238003 + 0.136317082146760i	-0.0585632764684500 + 0.141563260981093i	-0.0492375693749793 + 0.145259960735721i	-0.0399510546566674 + 0.147460691723686i	-0.0326396939599277 + 0.148167835365712i	-0.0269356252850801 + 0.148061388377919i	-0.0222369948518663 + 0.147503603581023i	-0.0180007677377012 + 0.146597958440649i
0.0712392869197762 - 0.0277017803089901i	0.0644974687528801 - 0.0455312021422029i	0.0533196722445842 - 0.0614109537610078i	0.0383284522062040 - 0.0742329139648139i	0.0204220049499836 - 0.0830899087602504i	0.000710639219713705 - 0.0873433805576198i	-0.0195638792663719 - 0.0866705793597064i	-0.0391185651553559 - 0.0810895865773554i	-0.0567211271155540 - 0.0709569226882517i	-0.0712816889340672 - 0.0569408397516495i	-0.0819281031452455 - 0.0399727518310416i	-0.0880700936493123 - 0.0211778869208658i	-0.0894386818080095 - 0.00179084477163616i	-0.0861011488122374 + 0.0169319603245053i	-0.0784561342319818 + 0.0338054600336745i	-0.0671971633362864 + 0.0477995086752316i	-0.0532606899959250 + 0.0581115808415684i	-0.0377546151164784 + 0.0642200330751775i	-0.0218762236579507 + 0.0659197797205667i	-0.00682370522684167 + 0.0633299809144104i	0.00628751593551563 + 0.0568784639840901i	0.0165053294871029 + 0.0472704071765271i	0.0231049951144210 + 0.0354280774125340i	0.0256354026437906 + 0.0224227456494297i	0.0239453072746632 + 0.00939655002557827i	0.0181879352282038 - 0.00252082830957173i	0.00880325088377559 - 0.0122909062630752i	-0.00352067023352051 - 0.0190343117719096i	-0.0179019847463930 - 0.0220930855465302i	-0.0333296291823473 - 0.0210625164552008i	-0.0487382607377402 - 0.0158199606369560i	-0.0630812332191935 - 0.00651803292958281i	-0.0754015309508226 + 0.00643072457374749i	-0.0848941013012504 + 0.0223896949269624i	-0.0909508677843968 + 0.0405498383083252i	-0.0932005426940843 + 0.0599874526946046i	-0.0915148658540690 + 0.0797291667948035i	-0.0860168694854875 + 0.0988152290695398i	-0.0770549528878290 + 0.116361003387908i	-0.0661907791236813 + 0.130505826137981i	-0.0544222053669065 + 0.141392651319684i	-0.0425001643534306 + 0.149342246171978i	-0.0309539802256585 + 0.154768894911113i	-0.0200362932991603 + 0.158121322549433i	-0.00932300049752571 + 0.159827287515588i	0.00101760156999908 + 0.159974631235659i	0.00893112092422427 + 0.159014893704805i	0.0149589933483787 + 0.157576249317201i	0.0198199146024277 + 0.155898618533763i	0.0241127473216704 + 0.153964096810865i
0.0656152906581352 - 0.0391136150282908i	0.0560325488505122 - 0.0559626183433291i	0.0422227021073062 - 0.0701657843025036i	0.0249825931225114 - 0.0806718107293458i	0.00536636225392567 - 0.0866757880902269i	-0.0153888330153301 - 0.0876793891774527i	-0.0359537335689403 - 0.0835301696116721i	-0.0550035441714924 - 0.0744359808506666i	-0.0713141174684607 - 0.0609488015623716i	-0.0838544683434695 - 0.0439251134104126i	-0.0918587627739365 - 0.0244646024539015i	-0.0948831352564440 - 0.00382742778611395i	-0.0928338676268140 + 0.0166581847387999i	-0.0859749108925968 + 0.0356912607783463i	-0.0749050900616050 + 0.0520949966995812i	-0.0605091807921889 + 0.0648987194395870i	-0.0438933720465478 + 0.0734073215671414i	-0.0263000004893977 + 0.0772480646482658i	-0.00901796772437791 + 0.0763948066905464i	0.00671309789641050 + 0.0711608929626439i	0.0197899783737900 + 0.0621760659347853i	0.0293256302122864 + 0.0503348583703978i	0.0347067138392280 + 0.0367248164998661i	0.0356335483365484 + 0.0225491114689009i	0.0321354975630754 + 0.00903591875699278i	0.0245635376486222 - 0.00264958373276453i	0.0135556679194000 - 0.0114841407363009i	-1.26774918291495e-05 - 0.0166575968400355i	-0.0150960326035332 - 0.0176242852463942i	-0.0305566925811114 - 0.0141322718324095i	-0.0452455259982692 - 0.00623798925860247i	-0.0580826707101760 + 0.00571399254765537i	-0.0681295917679335 + 0.0211140169004682i	-0.0746478460524056 + 0.0391442288642925i	-0.0771436869371726 + 0.0588367762317137i	-0.0753935898115981 + 0.0791438293452464i	-0.0694459585956876 + 0.0990111598313681i	-0.0596161123466960 + 0.117444862889693i	-0.0464449683550401 + 0.133575565023610i	-0.0319709124149134 + 0.145792864213258i	-0.0172191920248233 + 0.154438058857919i	-0.00291780666049712 + 0.159998532358728i	0.0104552544856327 + 0.163010742731892i	0.0227264325713448 + 0.163997216555076i	0.0344298976556265 + 0.163302567816524i	0.0454077550206323 + 0.161053549142442i	0.0535774375388088 + 0.158203666470513i	0.0596463723991832 + 0.155286040455591i	0.0644276034353162 + 0.152388199698984i	0.0685513404498748 + 0.149352302917191i
0.0581756472091701 - 0.0489584037561354i	0.0459930095272646 - 0.0643780268541278i	0.0298970827309037 - 0.0764936953404898i	0.0108511112795698 - 0.0843369239651850i	-0.00994864115103594 - 0.0872267026716804i	-0.0311584804417139 - 0.0848244557930625i	-0.0513843876744549 - 0.0771637740562250i	-0.0692868488714463 - 0.0646491898033946i	-0.0836805493321414 - 0.0480298093821798i	-0.0936212691490627 - 0.0283456180352301i	-0.0984759254641796 - 0.00685114138830972i	-0.0979697090835059 + 0.0150768693878193i	-0.0922036112634849 + 0.0360403133432611i	-0.0816501192323426 + 0.0547222247675350i	-0.0671115589651843 + 0.0699837011148804i	-0.0496613589071644 + 0.0809438503317562i	-0.0305637972520804 + 0.0870444902723281i	-0.0111786397026474 + 0.0880869960593342i	0.00713795042085808 + 0.0842422289583543i	0.0231339393679608 + 0.0760332647593074i	0.0357491153371565 + 0.0642965177669918i	0.0441924613142454 + 0.0501113802030198i	0.0479914966741553 + 0.0347215816399241i	0.0470245727260248 + 0.0194426977517696i	0.0415227978847897 + 0.00556379668225032i	0.0320463867201407 - 0.00574227931952209i	0.0194375188734332 - 0.0135008848536580i	0.00475739026898657 - 0.0170026158974804i	-0.0107975100071915 - 0.0158449946178250i	-0.0259804602195907 - 0.00995685978204142i	-0.0395851224904779 + 0.000406930715256659i	-0.0505282601651518 + 0.0146929475210363i	-0.0579219281430942 + 0.0320910426789292i	-0.0611292210896500 + 0.0516048691282085i	-0.0598010114631231 + 0.0721184453377601i	-0.0538893646059326 + 0.0924815504007026i	-0.0436433953256440 + 0.111585216453116i	-0.0295819031846718 + 0.128434463043248i	-0.0124463443942113 + 0.142210578590754i	0.00528748746168761 + 0.151660404836330i	0.0226003092521103 + 0.157335506408232i	0.0388168423220314 + 0.159893837934187i	0.0535357357033298 + 0.159988507154531i	0.0666787006053416 + 0.158204637089296i	0.0788709404671594 + 0.154774601651185i	0.0899727868512669 + 0.149867215591188i	0.0979869026232934 + 0.144970592621110i	0.103769228328524 + 0.140483419919968i	0.108196162363276 + 0.136313097667281i	0.111897728252426 + 0.132147960798875i
0.0493784888124127 - 0.0569409346109681i	0.0349149141705033 - 0.0705531140638830i	0.0169453852058403 - 0.0802593316826228i	-0.00341242817759324 - 0.0851965903551424i	-0.0248370244346680 - 0.0848277014468091i	-0.0458989163299463 - 0.0789897565279468i	-0.0651660791547526 - 0.0679115674595681i	-0.0813132963697806 - 0.0521989576138693i	-0.0932213509512650 - 0.0327959115412091i	-0.100060743279659 - 0.0109149022617877i	-0.101356421989348 + 0.0120507713920585i	-0.0970231633429703 + 0.0346299584346669i	-0.0873722071939274 + 0.0553821767780200i	-0.0730900178468604 + 0.0730047640922231i	-0.0551826905049407 + 0.0864273544967276i	-0.0349047842856745 + 0.0948897580914268i	-0.0136624540563087 + 0.0979983565781890i	0.00708944453193400 + 0.0957501750289362i	0.0259553632447453 + 0.0885303508183915i	0.0417008315348271 + 0.0770815253521215i	0.0533413810650181 + 0.0624448220543156i	0.0602127841412059 + 0.0458784562511324i	0.0620123368124774 + 0.0287672074916583i	0.0588207972096370 + 0.0125148723790602i	0.0510869899545709 - 0.00155585843727357i	0.0395902327383578 - 0.0122967632452824i	0.0253793407452009 - 0.0188156418879825i	0.00969163664671208 - 0.0205360842915419i	-0.00614151973582877 - 0.0172306460996115i	-0.0207873721310149 - 0.00903208547780821i	-0.0330126914991779 + 0.00358810051469166i	-0.0417630282592538 + 0.0198569270485272i	-0.0462365135763085 + 0.0387646894218286i	-0.0459311129740548 + 0.0591428004149383i	-0.0406719423209125 + 0.0797457734778656i	-0.0306143341088803 + 0.0993461610074140i	-0.0162239910021714 + 0.116809932368848i	0.00176736062520022 + 0.131178518683047i	0.0224165782512140 + 0.141719043083334i	0.0428712531145022 + 0.147636903199557i	0.0621557569810212 + 0.149702257494631i	0.0796768512501355 + 0.148737761390191i	0.0951366412736085 + 0.145511954955082i	0.108563661325289 + 0.140647615336589i	0.120653034058678 + 0.134252000925232i	0.131287976206073 + 0.126527291972114i	0.138680922955129 + 0.119510100820923i	0.143814322820784 + 0.113430625247398i	0.147586745425178 + 0.107993413558768i	0.150595528276785 + 0.102725229932223i
0.0397275419473977 - 0.0628951290672585i	0.0233571612220780 - 0.0744067652969575i	0.00396835610951024 - 0.0814811272752266i	-0.0171818154804724 - 0.0833793101363984i	-0.0386663525588397 - 0.0797256058244724i	-0.0589937740459573 - 0.0705448002387708i	-0.0767220922040731 - 0.0562664199833971i	-0.0905675225657967 - 0.0376979756290736i	-0.0995044619444471 - 0.0159697200672520i	-0.102845903002834 + 0.00754730966908884i	-0.100296213623024 + 0.0313409506334036i	-0.0919762146331128 + 0.0538724123923580i	-0.0784176728180599 + 0.0736882910381012i	-0.0605227280147085 + 0.0895306964646561i	-0.0394974562098570 + 0.100428809080860i	-0.0167635033369462 + 0.105773112183005i	0.00615095492010775 + 0.105359513175241i	0.0277216538546813 + 0.0994000468056048i	0.0465433687424473 + 0.0885077753657113i	0.0614320379306779 + 0.0736475699989977i	0.0715124769609947 + 0.0560618443247838i	0.0762769389561441 + 0.0371765012935625i	0.0756208525362475 + 0.0184946694430475i	0.0698474739314169 + 0.00148195632286807i	0.0596362697915799 - 0.0125355197785543i	0.0459915555353026 - 0.0224692673710708i	0.0301633853748340 - 0.0275441630308738i	0.0135516199492139 - 0.0273490978108755i	-0.00239700359977330 - 0.0218597468414758i	-0.0162935726902765 - 0.0114338375125641i	-0.0269092883268053 + 0.00322432246231882i	-0.0332543395799332 + 0.0211185751419290i	-0.0346491081748371 + 0.0410434075058495i	-0.0307587564371588 + 0.0616712610845530i	-0.0216129763074843 + 0.0816511442133057i	-0.00759217052690259 + 0.0997053490165045i	0.0106098623165589 + 0.114711483118985i	0.0320413172865068 + 0.125783834115702i	0.0555660696465281 + 0.132314501957261i	0.0780345355822604 + 0.134054896398161i	0.0985549057004733 + 0.131997365562429i	0.116647553408527 + 0.127119200627909i	0.132140846810446 + 0.120293243785745i	0.145180102327739 + 0.112165009637536i	0.156504587671419 + 0.102695263798718i	0.166026786630484 + 0.0921194535040572i	0.172297271264493 + 0.0830067921416297i	0.176395765348245 + 0.0753896152804312i	0.179200442094418 + 0.0687547996862614i	0.181237186402920 + 0.0624676967246548i
0.0297328472568028 - 0.0667850118822879i	0.0118654342923934 - 0.0759966438250368i	-0.00846985562913366 - 0.0803200525016483i	-0.0298939175315724 - 0.0791577431629652i	-0.0508956187532351 - 0.0723087760318555i	-0.0699468581417418 - 0.0599930808974774i	-0.0856219087451945 - 0.0428423446703473i	-0.0967064822989983 - 0.0218603397282181i	-0.102296195291702 + 0.00164758684807337i	-0.101867999350714 + 0.0261695799784800i	-0.0953241481390150 + 0.0500997299719676i	-0.0830052100410846 + 0.0718587496790640i	-0.0656681022998800 + 0.0900104528478153i	-0.0444293090110574 + 0.103373419554844i	-0.0206848274526226 + 0.111108187584969i	0.00399513936931473 + 0.112783669744274i	0.0279834421560956 + 0.108406260393765i	0.0497156139780951 + 0.0984195696547447i	0.0678095758582238 + 0.0836723653286018i	0.0811662506831916 + 0.0653509336865371i	0.0890505410456194 + 0.0448908808662532i	0.0911416187743178 + 0.0238668194081218i	0.0875582442885929 + 0.00387525180442688i	0.0788411336132823 - 0.0135845120690865i	0.0659106626013460 - 0.0272178419459436i	0.0499959751645660 - 0.0360321319882925i	0.0325378161187287 - 0.0394035019417087i	0.0150814947677788 - 0.0371174668396279i	-0.000836970355886924 - 0.0293785342148952i	-0.0138054872007329 - 0.0167885780412210i	-0.0226339695165511 - 0.000294624680780828i	-0.0264360088921096 + 0.0188852786980288i	-0.0246888725233069 + 0.0393585904887768i	-0.0172581013003671 + 0.0596586607259980i	-0.00440460601189302 + 0.0783556763737737i	0.0132498884562955 + 0.0941540532783257i	0.0347730188603647 + 0.105982961885478i	0.0589949476701009 + 0.113065423897051i	0.0846004273016522 + 0.114960201547369i	0.108239964167088 + 0.112033065997378i	0.129145189758926 + 0.105496904322259i	0.146982375161070 + 0.0964724109453635i	0.161729434964084 + 0.0859156506138016i	0.173651573878540 + 0.0744849457833356i	0.183506034998762 + 0.0619735362942178i	0.191239551788267 + 0.0486543956101766i	0.195872809844476 + 0.0375813405754069i	0.198545228720375 + 0.0285655387269059i	0.200068520260030 + 0.0208725322098509i	0.200856842411364 + 0.0137125809191946i
0.0198850332556753 - 0.0687027624500700i	0.000939834766632591 - 0.0755112843195669i	-0.0198784435391471 - 0.0770670785373448i	-0.0410856362015141 - 0.0729283666395491i	-0.0611093422767234 - 0.0630774793707815i	-0.0784111935092966 - 0.0479329282785349i	-0.0916076403633643 - 0.0283268709238743i	-0.0995805889181692 - 0.00545065735754718i	-0.101570069354341 + 0.0192312371377553i	-0.0972367647683983 + 0.0440885562619934i	-0.0866970144577410 + 0.0674474204750343i	-0.0705188444476822 + 0.0877166945796258i	-0.0496838439292897 + 0.103510578446185i	-0.0255165347160817 + 0.113755288454732i	0.000412905146161102 + 0.117771294913324i	0.0264067817110332 + 0.115329508549738i	0.0507659090514456 + 0.106665831535803i	0.0719181453760340 + 0.0924683140838646i	0.0885382831772256 + 0.0738234801259662i	0.0996455566177764 + 0.0521339854941285i	0.104676423386823 + 0.0290137938933754i	0.103526085276065 + 0.00616465947891892i	0.0965554281352521 - 0.0147508507996162i	0.0845562431274475 - 0.0322336719850823i	0.0686951653029946 - 0.0450578945006185i	0.0504187847825566 - 0.0523623555400128i	0.0313441554894204 - 0.0537076801201049i	0.0131395439026342 - 0.0491062802191944i	-0.00260144445780319 - 0.0390140499035309i	-0.0144778903528728 - 0.0242909408928853i	-0.0213765072641440 - 0.00613049855121722i	-0.0225529938974910 + 0.0140321875905476i	-0.0176756255876679 + 0.0346321857652439i	-0.00684264924727951 + 0.0540887241955927i	0.00943217728970996 + 0.0709234779623584i	0.0302715882061511 + 0.0838613519809629i	0.0545000547308761 + 0.0919213248853766i	0.0807406385409360 + 0.0944750039172045i	0.107513806644583 + 0.0912862381609355i	0.131384808736059 + 0.0833855493483831i	0.151746877430774 + 0.0721982244459772i	0.168445996440616 + 0.0589722519317285i	0.181625978870474 + 0.0447242865789834i	0.191680928542800 + 0.0301066609283557i	0.199347792502203 + 0.0147420992839174i	0.204616673726658 - 0.00106365628820387i	0.207108938269725 - 0.0138472498604824i	0.207977421407657 - 0.0240342350624510i	0.207919604828787 - 0.0325730957892358i	0.207200489657514 - 0.0403942680076375i
0.0106153507247165 - 0.0688548179592154i	-0.00900229700635036 - 0.0732482573219122i	-0.0298688052969993 - 0.0721136296821902i	-0.0504165723571627 - 0.0651749097036656i	-0.0690365295819405 - 0.0526033349531970i	-0.0842042811445834 - 0.0350160966264709i	-0.0946032303286904 - 0.0134386812071518i	-0.0992354944023260 + 0.0107638563210339i	-0.0975057182756249 + 0.0359868259203187i	-0.0892754022875634 + 0.0605046547948817i	-0.0748843886792600 + 0.0826030655373081i	-0.0551309213938137 + 0.100711105925808i	-0.0312184140521665 + 0.113523759267088i	-0.00466704464427736 + 0.120103458378284i	0.0227980190081190 + 0.119958247618245i	0.0493761017912378 + 0.113081766347697i	0.0733268278691349 + 0.0999554020858012i	0.0931043556405426 + 0.0815177071720168i	0.107474737862104 + 0.0590903907447922i	0.115608020528262 + 0.0342829918627074i	0.117143443537465 + 0.00886844319260471i	0.112215912559612 - 0.0153502447631611i	0.101443894903699 - 0.0366769632147330i	0.0858810810849277 - 0.0536485757942747i	0.0669370366207215 - 0.0651446759166911i	0.0462643915066800 - 0.0704710861983838i	0.0256389343362076 - 0.0694059927366039i	0.00682277140356347 - 0.0622147973564953i	-0.00856771350690622 - 0.0496233855959232i	-0.0191793670863556 - 0.0327591827780327i	-0.0240168202086555 - 0.0130616844771060i	-0.0225150767482361 + 0.00782755252334122i	-0.0145687201477155 + 0.0281925900257347i	-0.000537148449783087 + 0.0463675375232362i	0.0187958209969781 + 0.0608605573689160i	0.0422867426396954 + 0.0704573467280229i	0.0685207832693713 + 0.0743064907540515i	0.0959267573702013 + 0.0719698850627000i	0.122883524441371 + 0.0634478803820571i	0.145995605732062 + 0.0504705413140839i	0.164855305814269 + 0.0346565190950649i	0.179518090623185 + 0.0173614016823870i	0.190309377017300 - 0.000361669059637471i	0.197759525434550 - 0.0178884647498907i	0.202543110088683 - 0.0357596416995502i	0.204705902509400 - 0.0536431679504470i	0.204587949889061 - 0.0677704553005621i	0.203307947124247 - 0.0788123344275040i	0.201400262826577 - 0.0879141358440519i	0.198946414354940 - 0.0961201257211823i
0.00227726543621029 - 0.0675384641902761i	-0.0176382278223200 - 0.0695894952865853i	-0.0381702494011601 - 0.0659240259102962i	-0.0576881133833400 - 0.0564389447910733i	-0.0745662303669453 - 0.0414952911592687i	-0.0873172857771196 - 0.0219038825538105i	-0.0947161818734443 + 0.00112556728594540i	-0.0959057148530445 + 0.0260696114168819i	-0.0904721145837994 + 0.0512042626348915i	-0.0784902250900314 + 0.0747351513342453i	-0.0605290844279863 + 0.0949375571830743i	-0.0376161900689293 + 0.110290219341481i	-0.0111673066726689 + 0.119597576771827i	0.0171183093922728 + 0.122087872949403i	0.0453823124397531 + 0.117479663910803i	0.0717502190902999 + 0.106006126034295i	0.0944737588256592 + 0.0884047180399896i	0.112067016182360 + 0.0658646600632759i	0.123420660370082 + 0.0399375408549990i	0.127888061934631 + 0.0124240220259410i	0.125338444243431 - 0.0147676731709164i	0.116166013312539 - 0.0397634991847170i	0.101260728989724 - 0.0608679299664824i	0.0819408605159094 - 0.0766902257167638i	0.0598509120755253 - 0.0862540016172408i	0.0368359184059584 - 0.0890663656447594i	0.0148049037281549 - 0.0851534089966727i	-0.00442026267400764 - 0.0750560115760401i	-0.0192365997420226 - 0.0597841919009219i	-0.0283786455148813 - 0.0407367355314863i	-0.0310105301917131 - 0.0195932975179396i	-0.0267831264968720 + 0.00181572329559965i	-0.0158510339272293 + 0.0216490453642872i	0.00114262937457399 + 0.0381883116428456i	0.0231288450953659 + 0.0499680563920852i	0.0486931147793987 + 0.0558761191614825i	0.0761911656087403 + 0.0552325910562099i	0.103873908182709 + 0.0478281828609845i	0.130011629586414 + 0.0339298461079915i	0.151370367342190 + 0.0159790243897384i	0.167783144789509 - 0.00423705596682594i	0.179537930239152 - 0.0252812569063913i	0.187160748780617 - 0.0460879032923217i	0.191313854030510 - 0.0660847091886361i	0.192579626817581 - 0.0859612555151087i	0.191065464794387 - 0.105368949888025i	0.187925734584506 - 0.120361358491961i	0.184206434613899 - 0.131857145303172i	0.180229244349133 - 0.141171599155684i	0.175859372838674 - 0.149428148738433i
-0.00487377096809322 - 0.0651233079456587i	-0.0247683150354576 - 0.0649731125927922i	-0.0446520053656780 - 0.0589995166027722i	-0.0628497821861659 - 0.0472746866918573i	-0.0777427844337856 - 0.0303483051926171i	-0.0879039701381457 - 0.00921869190841748i	-0.0922197587680250 + 0.0147334633711086i	-0.0899901065942202 + 0.0398459855573093i	-0.0809969102216230 + 0.0642994106106700i	-0.0655361256831254 + 0.0862570796195859i	-0.0444063099893242 + 0.104011556533245i	-0.0188580116160418 + 0.116120304820278i	0.00949388098188608 + 0.121526548872191i	0.0387900278014207 + 0.119648686837088i	0.0670659674214538 + 0.110433498084969i	0.0924040390760572 + 0.0943678032154527i	0.113080773832589 + 0.0724501659052125i	0.127704588146093 + 0.0461172946356201i	0.135323810259918 + 0.0171398218882979i	0.135505963759395 - 0.0125125545638329i	0.128373092055773 - 0.0408229927160638i	0.114594978707843 - 0.0658790181186057i	0.0953411195790813 - 0.0860217236181823i	0.0721908709447707 - 0.0999725692299726i	0.0470131378090501 - 0.106934841392081i	0.0218245994262376 - 0.106648631954528i	-0.00136498287797027 - 0.0994157291451228i	-0.0207078803357665 - 0.0860706853676333i	-0.0346534151905980 - 0.0679161432800203i	-0.0420673485640763 - 0.0466214340245892i	-0.0423125779772953 - 0.0240943617873488i	-0.0352919368228788 - 0.00233109841630874i	-0.0214500307346890 + 0.0167309036926894i	-0.00173258537378002 + 0.0313601934210501i	0.0224938625886684 + 0.0401592272434546i	0.0495476439670609 + 0.0421613328972527i	0.0775680631548016 + 0.0368997003054777i	0.104651719004038 + 0.0244292265966163i	0.128997572742934 + 0.00531370849337814i	0.147653708511413 - 0.0173091812407375i	0.160735826343387 - 0.0415124926677200i	0.168782541519285 - 0.0658058765417588i	0.172535515878417 - 0.0891420820382799i	0.172785530953158 - 0.111021278093354i	0.169991154352959 - 0.132260653877769i	0.164329506947444 - 0.152505940406442i	0.157845185828570 - 0.167786582770763i	0.151466229362451 - 0.179260295387072i	0.145262088204454 - 0.188376500711113i	0.138854915855472 - 0.196297485358471i
-0.0106977119077695 - 0.0620131495070817i	-0.0303142872516673 - 0.0598555313851821i	-0.0493109379782398 - 0.0518399893154801i	-0.0659897370568590 - 0.0382146834294708i	-0.0787584555614223 - 0.0197137429654191i	-0.0862676813814509 + 0.00248837743674130i	-0.0875320129867193 + 0.0268568150431339i	-0.0820232925031496 + 0.0516095813882092i	-0.0697283362649749 + 0.0748543005475996i	-0.0511664548479899 + 0.0947390132393278i	-0.0273630490558460 + 0.109601779317892i	0.000217448762476591 + 0.118107081414250i	0.0297783142895948 + 0.119361637882363i	0.0593242682609058 + 0.112993952834614i	0.0868131295505735 + 0.0991953436190472i	0.110314993991552 + 0.0787148879475208i	0.128166077814581 + 0.0528109695641310i	0.139102849960654 + 0.0231606030651159i	0.142362423499640 - 0.00826461848504062i	0.137752061441661 - 0.0393504668527076i	0.125665606159127 - 0.0680008488171786i	0.107061185134228 - 0.0923002204622810i	0.0833896023458535 - 0.110664393105606i	0.0564840714198174 - 0.121964717776055i	0.0284208150157063 - 0.125617280741036i	0.00136112704231728 - 0.121627552648410i	-0.0226169743708149 - 0.110594896093056i	-0.0416777620743213 - 0.0936604263076725i	-0.0543664958481008 - 0.0724242647089456i	-0.0597218559945139 - 0.0488192833314571i	-0.0573434791041756 - 0.0249616485674708i	-0.0474212073123005 - 0.00298687429609490i	-0.0307142336933431 + 0.0151072841640187i	-0.00848755467768787 + 0.0276186318156003i	0.0175907942902420 + 0.0332600126444931i	0.0455802456939144 + 0.0312558421080017i	0.0734210780347001 + 0.0213915477683529i	0.0990866275698946 + 0.00401986115140474i	0.120743092348146 - 0.0199721703237425i	0.135838588884697 - 0.0467890533368446i	0.144807964985787 - 0.0743934362249011i	0.148457880055041 - 0.101279285594195i	0.147751911576895 - 0.126448818918697i	0.143610790473489 - 0.149492204271830i	0.136339689114813 - 0.171334113645570i	0.126189388412315 - 0.191617257337892i	0.116147616713406 - 0.206525123534498i	0.106978378882344 - 0.217441092323553i	0.0984665046548065 - 0.225901918522839i	0.0899728704559465 - 0.233060690701582i
-0.0151621583085461 - 0.0586241692573973i	-0.0343176211302767 - 0.0546852049342531i	-0.0522761806534159 - 0.0449150722188693i	-0.0673314283474201 - 0.0297358006263755i	-0.0779341767039580 - 0.0100569501767503i	-0.0828303559287411 + 0.0127822684711713i	-0.0811774561892953 + 0.0371074775984557i	-0.0726291057569829 + 0.0610377106833857i	-0.0573819008771143 + 0.0826336572119958i	-0.0361782433740055 + 0.100054820142245i	-0.0102633466138601 + 0.111710165844262i	0.0187000048794636 + 0.116395661924123i	0.0487541044234705 + 0.113402891789470i	0.0777920335469316 + 0.102587717558035i	0.103723147488272 + 0.0843963808727032i	0.124639184636962 + 0.0598424299885529i	0.138969231814765 + 0.0304398241326617i	0.145607945587374 - 0.00190739580560018i	0.144010204200255 - 0.0350479506456057i	0.134244842366108 - 0.0667495878720669i	0.116994018011952 - 0.0948707154729619i	0.0935110136630084 - 0.117529832868784i	0.0655232763491302 - 0.133255355246646i	0.0351053824305648 - 0.141104307844070i	0.00451937289887305 - 0.140738547092469i	-0.0239592951768624 - 0.132456167752174i	-0.0482211267158198 - 0.117170091922793i	-0.0664839306549370 - 0.0963379700423279i	-0.0774312541170033 - 0.0718557353942592i	-0.0803145524639970 - 0.0459044044861345i	-0.0750086352673525 - 0.0207852277661982i	-0.0620205119029068 + 0.00125740708079924i	-0.0424450544800239 + 0.0182076145075091i	-0.0178777549940068 + 0.0284351795386388i	0.00971397883622552 + 0.0308100227868329i	0.0381426798961888 + 0.0247910670223478i	0.0651739297002093 + 0.0104539873996512i	0.0886946671625361 - 0.0115183205782868i	0.106878103523873 - 0.0398953162528756i	0.117684789681299 - 0.0702808049234354i	0.121895643014117 - 0.100560302389031i	0.120602167901095 - 0.129255804543413i	0.114996193248344 - 0.155448582833582i	0.106118831531600 - 0.178838431594245i	0.0941042231396693 - 0.200428183436095i	0.0792809635039886 - 0.219869229165151i	0.0655966223588338 - 0.233685260691012i	0.0536102932018538 - 0.243464753665243i	0.0427981550961965 - 0.250780411653964i	0.0322505524687253 - 0.256724156458995i
-0.0183489793975018 - 0.0553496833515896i	-0.0369377343374356 - 0.0498662654984592i	-0.0537869687616876 - 0.0386272926907635i	-0.0671987492240776 - 0.0222233440544233i	-0.0756843072849388 - 0.00173147751977923i	-0.0780977878362261 + 0.0213567955426499i	-0.0737488911140595 + 0.0452473481430346i	-0.0624792915918996 + 0.0679829174713854i	-0.0446964322595274 + 0.0875996383291898i	-0.0213606711632633 + 0.102290525816410i	0.00607455244995567 + 0.110559502165615i	0.0357644092378637 + 0.111356501042514i	0.0656109239316347 + 0.104175309052218i	0.0934234180644028 + 0.0891113300909898i	0.117094795999075 + 0.0668715505271888i	0.134770165625743 + 0.0387325720891968i	0.145001612614812 + 0.00645442386813699i	0.146871882635356 - 0.0278499775214540i	0.140079055250351 - 0.0618741687715127i	0.124971160325377 - 0.0932986039128529i	0.102529068949782 - 0.119971361948827i	0.0743003752519740 - 0.140081931031988i	0.0422817439972018 - 0.152308363287577i	0.00877255665852533 - 0.155926947517073i	-0.0238063001792390 - 0.150875967388129i	-0.0530998599597912 - 0.137766525848611i	-0.0770059553068052 - 0.117838871519880i	-0.0938370751019730 - 0.0928713509966768i	-0.102457801529353 - 0.0650449774635313i	-0.102372366729464 - 0.0367705357236511i	-0.0937656278626635 - 0.0105075409574932i	-0.0774868338477678 + 0.0114298508617826i	-0.0549843815103698 + 0.0270517673326162i	-0.0281876479801503 + 0.0348441739295952i	0.000642450818879592 + 0.0338820438447214i	0.0290910183992084 + 0.0239003960275678i	0.0547791271844617 + 0.00530250798956672i	0.0755467696498660 - 0.0208707949017820i	0.0896172895324575 - 0.0530328590902076i	0.0955630141921730 - 0.0862524982757903i	0.0945324986809155 - 0.118384055481001i	0.0879177829179595 - 0.148016865005868i	0.0771356261364316 - 0.174343952469885i	0.0633415461011574 - 0.197199687368273i	0.0464855952127394 - 0.217624611230232i	0.0269778864348550 - 0.235295075793414i	0.00970654433543039 - 0.247269256184451i	-0.00501057046031661 - 0.255312446718849i	-0.0180182423014140 - 0.260978302726277i	-0.0304970451192630 - 0.265244076056857i
-0.0204343984589101 - 0.0525349598717040i	-0.0384215224294288 - 0.0457365169814042i	-0.0541677563828738 - 0.0332928128814804i	-0.0659978814950872 - 0.0159578307880092i	-0.0724929530955902 + 0.00503439263687706i	-0.0726247509123650 + 0.0280563644883693i	-0.0658632659589369 + 0.0512109633957637i	-0.0522411735186285 + 0.0724823881770266i	-0.0323741440059922 + 0.0899036180182603i	-0.00743285392683513 + 0.101724820250741i	0.0209337780253210 + 0.106566984079959i	0.0507182797342014 + 0.103550727774396i	0.0797079397141862 + 0.0923850404078042i	0.105657525284690 + 0.0734133386709615i	0.126471862711544 + 0.0476036171642599i	0.140379187020229 + 0.0164887072421477i	0.146084691067141 - 0.0179395623169359i	0.142885480538575 - 0.0533801392439613i	0.130741715656756 - 0.0873991635893075i	0.110293824133021 - 0.117622201874443i	0.0828266810288382 - 0.141922563258376i	0.0501781625970235 - 0.158597556264419i	0.0146024742181184 - 0.166509786067909i	-0.0214000763404362 - 0.165186944289226i	-0.0552806695642704 - 0.154869043137769i	-0.0846408169505487 - 0.136496722179292i	-0.107425431414158 - 0.111645815862000i	-0.122085304006883 - 0.0824117791704326i	-0.127707186155994 - 0.0512457957599976i	-0.124084542360732 - 0.0207659642471995i	-0.111742355486878 + 0.00644517376914155i	-0.0918948679229099 + 0.0280456470957590i	-0.0663533719794896 + 0.0421149752828477i	-0.0373800402491007 + 0.0473039265060372i	-0.00751773282714902 + 0.0429388798911305i	0.0206174593764613 + 0.0290716502550215i	0.0445363271730405 + 0.00646759327767207i	0.0620736985877070 - 0.0234518887709132i	0.0715515002186254 - 0.0587346820666082i	0.0722348847235494 - 0.0939917411447545i	0.0656590959741332 - 0.127098003411581i	0.0535261616074386 - 0.156750412228897i	0.0374709950618632 - 0.182287518028009i	0.0187528766385264 - 0.203699954628113i	-0.00286199262196185 - 0.222032276556849i	-0.0268812763248437 - 0.236992530089825i	-0.0475381609746530 - 0.246373217202070i	-0.0647810594614695 - 0.252084351359962i	-0.0797801027851406 - 0.255603319395135i	-0.0939738928116956 - 0.257736545418464i
-0.0216737210614708 - 0.0504573160656502i	-0.0390921964161389 - 0.0425452784397080i	-0.0538087120648812 - 0.0291211262053974i	-0.0641795419167016 - 0.0110937468454450i	-0.0688657041708911 + 0.0101568878557241i	-0.0669660615717681 + 0.0328794159653328i	-0.0581141107506356 + 0.0550897288816976i	-0.0425322508940825 + 0.0747344894480922i	-0.0210398543323731 + 0.0898648501562405i	0.00499302848042382 + 0.0988065465807776i	0.0337391977591361 + 0.100313162972356i	0.0630502408324449 + 0.0936892390403179i	0.0906222261277288 + 0.0788693776650979i	0.114181078795345 + 0.0564473553873928i	0.131672717763821 + 0.0276477822868816i	0.141438241536342 - 0.00574930324871281i	0.142361621149559 - 0.0415381328102603i	0.133975005931093 - 0.0772546264642695i	0.116516621586867 - 0.110367335827130i	0.0909285094832572 - 0.138480232545258i	0.0587989087709391 - 0.159527673116957i	0.0222466166110596 - 0.171950172255915i	-0.0162354343891721 - 0.174827543814335i	-0.0539725110205819 - 0.167967239567285i	-0.0883202641543003 - 0.151929738290860i	-0.116875387937686 - 0.127997619297605i	-0.137671225080942 - 0.0980853415449392i	-0.149338869979355 - 0.0645955116911069i	-0.151224289616731 - 0.0302304585982073i	-0.143444937615601 + 0.00221373517585699i	-0.126892076116391 + 0.0300702753149448i	-0.103160231632585 + 0.0510119111843866i	-0.0744272150376324 + 0.0632350690141239i	-0.0432836572225158 + 0.0656046372376959i	-0.0125331787583672 + 0.0577427356893971i	0.0150368888983992 + 0.0400565386417980i	0.0368659683788806 + 0.0137044454486875i	0.0508290237294901 - 0.0194949503967813i	0.0553971664207804 - 0.0572160066854696i	0.0505896080408032 - 0.0937027162530717i	0.0383485946176140 - 0.126899419916353i	0.0206814013204978 - 0.155652373286745i	-0.000563962857700939 - 0.179485151890051i	-0.0240373479168985 - 0.198559291674273i	-0.0501498064319786 - 0.213893356670628i	-0.0783271978653664 - 0.225235263167898i	-0.102022012125455 - 0.231303259468284i	-0.121468175054275 - 0.234116302874434i	-0.138155014329114 - 0.235019219041780i	-0.153755779835664 - 0.234593870448405i
-0.0223791842360132 - 0.0493065578858099i	-0.0393147127867347 - 0.0404414936336558i	-0.0531233118416316 - 0.0262067401488440i	-0.0622022608509003 - 0.00765915920167207i	-0.0653001979929533 + 0.0136843857508640i	-0.0616457909329879 + 0.0359630894393363i	-0.0510366105490019 + 0.0571236069517089i	-0.0338825764010224 + 0.0750910324979703i	-0.0111981933011103 + 0.0879493375986954i	0.0154602358603682 + 0.0941154133260547i	0.0441035337650416 + 0.0924903141871346i	0.0724619519003671 + 0.0825732081477331i	0.0981648884873587 + 0.0645283852259471i	0.118937921283046 + 0.0391980974554844i	0.132795588148566 + 0.00805775746197923i	0.138215739738040 - 0.0268811145470489i	0.134282480223223 - 0.0632215734185015i	0.120780889748577 - 0.0983621631680562i	0.0982379488597127 - 0.129703953719172i	0.0678999924291345 - 0.154863159398635i	0.0316522679438175 - 0.171869974930999i	-0.00811859096481804 - 0.179340609719718i	-0.0487027199721764 - 0.176601516551943i	-0.0872806427309141 - 0.163762103672831i	-0.121148476584420 - 0.141719622900229i	-0.147937226823771 - 0.112106772064462i	-0.165809215904793 - 0.0771717804311452i	-0.173615139825125 - 0.0396084490777532i	-0.170995448786128 - 0.00234727703485360i	-0.158422337740563 + 0.0316718786734732i	-0.137172363694189 + 0.0597392319294560i	-0.109229774636001 + 0.0795876578874209i	-0.0771390669935403 + 0.0895800551021794i	-0.0438055543562362 + 0.0888414063143242i	-0.0122661425520338 + 0.0773319659125198i	0.0145530208474927 + 0.0558499016787198i	0.0340635324996823 + 0.0259736811237043i	0.0442292833154359 - 0.0100690888519189i	0.0437194957987401 - 0.0495768469435691i	0.0333576548387454 - 0.0865207880727940i	0.0154992246602407 - 0.118961856572552i	-0.00754448192447216 - 0.145940346561136i	-0.0337282937005010 - 0.167204539553467i	-0.0616213775164561 - 0.183103168145738i	-0.0918023916367501 - 0.194594999423715i	-0.123614605272498 - 0.201482732106910i	-0.149860213121768 - 0.203583152000281i	-0.171077414438177 - 0.202987496731340i	-0.189055757567984 - 0.200852624584440i	-0.205669870761157 - 0.197490595102706i
-0.0228926031685995 - 0.0491795622992789i	-0.0394699567519155 - 0.0394673853116508i	-0.0525263687946253 - 0.0245283404344369i	-0.0605054718630554 - 0.00556023430549821i	-0.0622478350845871 + 0.0157941970525577i	-0.0571143787083048 + 0.0375772588201035i	-0.0450659289397098 + 0.0576779804091272i	-0.0266946028085053 + 0.0740134996517865i	-0.00320033689850197 + 0.0847169511478835i	0.0236868826112633 + 0.0883104423743931i	0.0518339454143900 + 0.0838514067025773i	0.0788723032945049 + 0.0710383410954255i	0.102389616601291 + 0.0502654756259154i	0.120134125918058 + 0.0226186832284112i	0.130210365187418 - 0.0101878006944198i	0.131255137396526 - 0.0459300512896384i	0.122571476053267 - 0.0820402117127478i	0.104209514308191 - 0.115806382417407i	0.0769902801965684 - 0.144595002289334i	0.0424623586575283 - 0.166067530514017i	0.00279837134202199 - 0.178382239937246i	-0.0393649230409527 - 0.180360057409119i	-0.0811275342886705 - 0.171599837433298i	-0.119557868351030 - 0.152531518017449i	-0.151928159339161 - 0.124400321858997i	-0.175942689211994 - 0.0891884514376725i	-0.189932494684421 - 0.0494673797370987i	-0.193003675231949 - 0.00820426088899784i	-0.185123167968804 + 0.0314709063311615i	-0.167141746731619 + 0.0665134359772093i	-0.140734993031451 + 0.0942125146980784i	-0.108281987467379 + 0.112407924975038i	-0.0726859087736396 + 0.119676796166622i	-0.0371453244179700 + 0.115448871754049i	-0.00490151176139098 + 0.100062754633372i	0.0210188512252467 + 0.0747397624182713i	0.0380490399646805 + 0.0414989168391924i	0.0442905177361601 + 0.00298500028943088i	0.0386602982822613 - 0.0377309095800776i	0.0228209753947934 - 0.0744336468699637i	-0.000458918452403201 - 0.105354419901249i	-0.0285716528847884 - 0.129771130449081i	-0.0592916039510138 - 0.147691997477119i	-0.0911230595762715 - 0.159670868804427i	-0.124797734528065 - 0.166579179102177i	-0.159573297500836 - 0.168286198449216i	-0.187760131006139 - 0.165856703726829i	-0.210219053125894 - 0.161421181638857i	-0.229012133219300 - 0.155898413549402i	-0.246170703541385 - 0.149287796175703i
-0.0235605575894104 - 0.0500734184196462i	-0.0399252938533582 - 0.0395613433573449i	-0.0523972791323248 - 0.0239571739292502i	-0.0594712466070300 - 0.00459330329496201i	-0.0600825696642401 + 0.0167697775928147i	-0.0537240356132102 + 0.0380871426555200i	-0.0405164782675742 + 0.0572026583530552i	-0.0212279059451950 + 0.0720393297346303i	0.00276664508491464 + 0.0807899667526773i	0.0295785035489995 + 0.0820890728554634i	0.0569488972515059 + 0.0751559808880712i	0.0824292817841487 + 0.0598912969928866i	0.103585282728286 + 0.0369167761515631i	0.118208849782639 + 0.00755293612522770i	0.124517668807193 - 0.0262614443747914i	0.121325907253310 - 0.0621076466550854i	0.108166730425026 - 0.0972721460850381i	0.0853629956674036 - 0.128963869740140i	0.0540304821956349 - 0.154543932518256i	0.0160129014226774 - 0.171748403261067i	-0.0262444864931531 - 0.178893385302414i	-0.0698772007145246 - 0.175030991936146i	-0.111823277974181 - 0.160052893544533i	-0.149071023982445 - 0.134721958773275i	-0.178906052885553 - 0.100636238793316i	-0.199144329515575 - 0.0601226565685987i	-0.208321448316948 - 0.0160625710774850i	-0.205830890083558 + 0.0283277175055784i	-0.191995351194398 + 0.0697526617837609i	-0.168061161128772 + 0.105101604945654i	-0.136110889292921 + 0.131705555186525i	-0.0989166889317997 + 0.147559734130669i	-0.0597248843492648 + 0.151500576771425i	-0.0220020977995866 + 0.143304822649888i	0.0108402794475512 + 0.123724551634817i	0.0357209600853494 + 0.0944322317693886i	0.0501432617520519 + 0.0579004914608254i	0.0523948618835157 + 0.0171958507355950i	0.0416930228217462 - 0.0242537854029906i	0.0205574854806946 - 0.0601247479825516i	-0.00783122518982582 - 0.0888768846323017i	-0.0405872770873214 - 0.110065670775161i	-0.0753229760391922 - 0.123989758790215i	-0.110499634279236 - 0.131428828269729i	-0.146972850371185 - 0.133145971722373i	-0.183919392702593 - 0.129091063789100i	-0.213344381017843 - 0.121685854439263i	-0.236439318760910 - 0.113076069789131i	-0.255503699785308 - 0.103902503932259i	-0.272678318017448 - 0.0938170832511154i
-0.0247072585946933 - 0.0518953124968827i	-0.0410088159439006 - 0.0405674624529409i	-0.0530590546083300 - 0.0242701981612214i	-0.0594057647078872 - 0.00446602168096521i	-0.0590801196669769 + 0.0169747689336894i	-0.0517063005400966 + 0.0379292914964750i	-0.0375614912848530 + 0.0562056609685410i	-0.0175815600775612 + 0.0697412514726575i	0.00669406417705863 + 0.0767956442077078i	0.0332315656046174 + 0.0761227042951462i	0.0596617759739844 + 0.0671078822701327i	0.0834746067330894 + 0.0498518965179764i	0.102234438330646 + 0.0251968024309097i	0.113796597113053 - 0.00531287613969531i	0.116507282894653 - 0.0395298468104150i	0.109368701495766 - 0.0748631200126486i	0.0921533388175788 - 0.108479794294711i	0.0654599985606895 - 0.137534282602316i	0.0306937303736439 - 0.159409207725286i	-0.0100170267376324 - 0.171946058561416i	-0.0539716665234623 - 0.173644355215082i	-0.0981024534006831 - 0.163808793833878i	-0.139215365188717 - 0.142638419542410i	-0.174253272685670 - 0.111237555780257i	-0.200551887056629 - 0.0715575638282642i	-0.216073116814940 - 0.0262589034012699i	-0.219590265835106 + 0.0214866392335422i	-0.210814458644870 + 0.0682417654582171i	-0.190444382179216 + 0.110579543840158i	-0.160131960482369 + 0.145363768291224i	-0.122370773048712 + 0.170012140590738i	-0.0803162806608442 + 0.182720644611028i	-0.0375370347265664 + 0.182626408865348i	0.00226202221989791 + 0.169892126695770i	0.0355397714466540 + 0.145713755951105i	0.0592079264761470 + 0.112236684735337i	0.0708875856176412 + 0.0723944500034939i	0.0691050855986407 + 0.0296748070228947i	0.0534287704517851 - 0.0121547385861093i	0.0272419840367209 - 0.0467357390169280i	-0.00586842369209837 - 0.0728086752858128i	-0.0427640942177443 - 0.0902478838989317i	-0.0809165643766234 - 0.0996695375623328i	-0.118763463540973 - 0.102099540715650i	-0.157261739399614 - 0.0981737230060660i	-0.195505266619074 - 0.0879416615226780i	-0.225401609555998 - 0.0752592911572907i	-0.248475869990228 - 0.0622554418674974i	-0.267225836161960 - 0.0492652050927626i	-0.283848843818744 - 0.0355716087412589i
-0.0266134427368706 - 0.0544667018521509i	-0.0429868247276592 - 0.0422497451089671i	-0.0547522559395323 - 0.0251729323458607i	-0.0605138873756903 - 0.00482385707150288i	-0.0593995505554032 + 0.0168226269883562i	-0.0511617406323113 + 0.0375719281127038i	-0.0362292355714157 + 0.0552038667892281i	-0.0156985417768510 + 0.0676770561221711i	0.00873622707377755 + 0.0733234481920758i	0.0349089735399973 + 0.0710196529362392i	0.0603559952208246 + 0.0603158084676147i	0.0825225201706484 + 0.0415081390787500i	0.0989865578760612 + 0.0156510641051521i	0.107679867952912 - 0.0154996935378627i	0.107089048955615 - 0.0496070149978932i	0.0964146653854910 - 0.0839282623236437i	0.0756736436138412 - 0.115532584958944i	0.0457366381821865 - 0.141546990936886i	0.00829106696535020 - 0.159405312311404i	-0.0342641849678178 - 0.167078412451171i	-0.0789962396087271 - 0.163268818122368i	-0.122660629431060 - 0.147550694596057i	-0.161962410088592 - 0.120440431857795i	-0.193831554695364 - 0.0833873578982041i	-0.215686697826793 - 0.0386882181558313i	-0.225669380679650 + 0.0106773842925346i	-0.222820045309092 + 0.0612687668965728i	-0.207190149535021 + 0.109458282772425i	-0.179867564320300 + 0.151724380114480i	-0.142917563018911 + 0.184946413903474i	-0.0992416698359382 + 0.206671542792804i	-0.0523607582268250 + 0.215338327991848i	-0.00614099872483631 + 0.210423634582263i	0.0355090080997194 + 0.192509441492534i	0.0689632545897727 + 0.163259859466389i	0.0911733655720440 + 0.125307199536519i	0.0999296860560207 + 0.0820488236323559i	0.0940492173539847 + 0.0373856441951833i	0.0734976463606438 - 0.00459770999296438i	0.0425225981264674 - 0.0375718428725096i	0.00510384744444449 - 0.0606053381027014i	-0.0353903198173352 - 0.0739308077897510i	-0.0763278077785434 - 0.0785070628163463i	-0.116134206349759 - 0.0756175492952306i	-0.155844305929264 - 0.0657750432462519i	-0.194478351767142 - 0.0491280049853207i	-0.224051885505537 - 0.0310162850143030i	-0.246426829674987 - 0.0135278570164210i	-0.264257941225502 + 0.00333251682858393i	-0.279743303215096 + 0.0206638611939986i
-0.0294964692158040 - 0.0575465036276525i	-0.0460458285340747 - 0.0443153055141992i	-0.0576250476997097 - 0.0263219878184233i	-0.0628954535329200 - 0.00527726140223529i	-0.0610798371781333 + 0.0167439916923278i	-0.0520577704707909 + 0.0374810917627112i	-0.0364063972070822 + 0.0546903914776321i	-0.0153755541084489 + 0.0663554546306749i	0.00919603563260988 + 0.0708841028701671i	0.0350215129121231 + 0.0672761350560707i	0.0595551210633328 + 0.0552432968945409i	0.0802095198246167 + 0.0352722804838723i	0.0945886243815206 + 0.00861963415660010i	0.100713669002562 - 0.0227628102134272i	0.0972212986333417 - 0.0563649639733828i	0.0835133114254948 - 0.0893129312238993i	0.0598488435289919 - 0.118603420049405i	0.0273651448426134 - 0.141361171590918i	-0.0119795179306801 - 0.155090868392458i	-0.0555360715234268 - 0.157911464086989i	-0.100161131183633 - 0.148746993168420i	-0.142459116578904 - 0.127453173441694i	-0.179065019431211 - 0.0948682812601097i	-0.206928174251679 - 0.0527832248173586i	-0.223582910382239 - 0.00382978279051338i	-0.227378068682008 + 0.0487099509409966i	-0.217644765505478 + 0.101154165070148i	-0.194792355826987 + 0.149717862580750i	-0.160307629522964 + 0.190821379677048i	-0.116669601089265 + 0.221398492043347i	-0.0671744683844716 + 0.239167407115323i	-0.0156886658379222 + 0.242847399139403i	0.0336524530170850 + 0.232286995503865i	0.0767776308215942 + 0.208514491395131i	0.110020740129107 + 0.173680606453716i	0.130421563149855 + 0.130910623846750i	0.135991560697438 + 0.0840639688885853i	0.125888025491627 + 0.0374378372487333i	0.100513854910001 - 0.00458982417072318i	0.0649876193270356 - 0.0357755995504410i	0.0236556973170209 - 0.0555565194077791i	-0.0199115531875299 - 0.0645626171529053i	-0.0630040545921951 - 0.0641152301697212i	-0.104073181782094 - 0.0557616415172008i	-0.144193319530959 - 0.0399004814224946i	-0.182320072776759 - 0.0167934224737532i	-0.210785487626138 + 0.00674559824074944i	-0.231792804272385 + 0.0286830745470964i	-0.248111858492630 + 0.0493575787648523i	-0.261886104891325 + 0.0702493286184595i
-0.0334964789731261 - 0.0608426125586676i	-0.0502832431875200 - 0.0464337751141798i	-0.0617226451617250 - 0.0273540565458582i	-0.0665344720818165 - 0.00543418996106430i	-0.0640377963105752 + 0.0171533582671433i	-0.0542381209484067 + 0.0380837930931930i	-0.0378552062485324 + 0.0550937075471756i	-0.0162860138672130 + 0.0661951989837832i	0.00849299679486652 + 0.0698727119650230i	0.0340839959855796 + 0.0652470883879283i	0.0578692609221660 + 0.0521882678652657i	0.0772394763194568 + 0.0313654585300527i	0.0898354328640224 + 0.00422555945352035i	0.0937744602168059 - 0.0270973074664199i	0.0878449889308843 - 0.0599376801408790i	0.0716508636165805 - 0.0913110380569586i	0.0456907954935772 - 0.118161614903127i	0.0113586393412345 - 0.137629302859586i	-0.0291326195165907 - 0.147309691032378i	-0.0729020140547971 - 0.145489482463434i	-0.116618186211602 - 0.131325338780682i	-0.156765381788264 - 0.104958743144827i	-0.189938336805886 - 0.0675502822602045i	-0.213134407078088 - 0.0212250906887241i	-0.224030438912024 + 0.0310646846841733i	-0.221205735991108 + 0.0857583138699840i	-0.204302979887405 + 0.138961110944409i	-0.174098991043648 + 0.186761387045239i	-0.132482673389292 + 0.225558380337298i	-0.0823399878657809 + 0.252378445433455i	-0.0273464329603752 + 0.265147598962620i	0.0283095126546299 + 0.262895708089993i	0.0802590194399372 + 0.245872356319198i	0.124310490259762 + 0.215572429388552i	0.156801360328019 + 0.174642786474607i	0.174910760686135 + 0.126701657275391i	0.176919685152956 + 0.0760610693373686i	0.162372399778100 + 0.0273909571036663i	0.132146794192017 - 0.0146647671326383i	0.0922374362558106 - 0.0439946710863663i	0.0473269146782196 - 0.0604470687055930i	0.00115685144878797 - 0.0650727398283347i	-0.0435200288462334 - 0.0595757512481291i	-0.0852005533883007 - 0.0457775321882812i	-0.124988105171791 - 0.0239600281141467i	-0.161770401246724 + 0.00547616148454333i	-0.188392630626514 + 0.0342844646837514i	-0.207407105824338 + 0.0605109173261117i	-0.221658719878973 + 0.0848368338443459i	-0.233185882174370 + 0.109111910299584i
-0.0386694313767149 - 0.0640426065866419i	-0.0557015886988843 - 0.0482676681119931i	-0.0669890862648412 - 0.0279115634359933i	-0.0713119821989929 - 0.00492613030980729i	-0.0680853793731088 + 0.0184191557037068i	-0.0574390579538871 + 0.0397392785672208i	-0.0402333154033282 + 0.0567535974379280i	-0.0180086168553595 + 0.0675023664286162i	0.00712806560079020 + 0.0705460214659731i	0.0326757606026485 + 0.0651251642866412i	0.0559519362481982 + 0.0512628652285728i	0.0743336565615387 + 0.0298018754597180i	0.0855040291839781 + 0.00236864552757682i	0.0876794480853723 - 0.0287344509308199i	0.0798026815519752 - 0.0607032587673066i	0.0616775436814263 - 0.0904587325172480i	0.0340324543358452 - 0.114910605655495i	-0.00149506120549799 - 0.131233213010975i	-0.0424524703718436 - 0.137129392916437i	-0.0857486249036707 - 0.131061828466890i	-0.127891825506708 - 0.112425472254868i	-0.165271701223920 - 0.0816502420813334i	-0.194466482600671 - 0.0402131937041887i	-0.212548353572449 + 0.00943836088632666i	-0.217360701956375 + 0.0640507965802628i	-0.207733941118299 + 0.119807688488174i	-0.183633689753730 + 0.172629641325088i	-0.146209220388350 + 0.218512935124196i	-0.0977506359610917 + 0.253870298551958i	-0.0415382583477670 + 0.275854378276254i	0.0183931478619676 + 0.282628920830019i	0.0775637327013434 + 0.273562094450597i	0.131407938464465 + 0.249327364902505i	0.175655037436347 + 0.211895145972078i	0.206691588711995 + 0.164411018865459i	0.221885065639229 + 0.110980312544825i	0.219829659125426 + 0.0563488599598789i	0.200500203413796 + 0.00553313711526293i	0.165282153501025 - 0.0365909037115816i	0.121056303308742 - 0.0640817470411464i	0.0728008256922840 - 0.0772377218950703i	0.0244063834778343 - 0.0775454701652955i	-0.0213771296201979 - 0.0671029320220762i	-0.0631122168921436 - 0.0480145857986443i	-0.101919318404012 - 0.0204639893068357i	-0.136624715003776 + 0.0150145475869315i	-0.160759257016416 + 0.0488029685217273i	-0.177229772527647 + 0.0790437540236552i	-0.188924274755619 + 0.106756954673611i	-0.197732106272647 + 0.134142787699962i
-0.0449838134373894 - 0.0668270023960055i	-0.0622116944902439 - 0.0494887039852535i	-0.0732732717328000 - 0.0276683934176632i	-0.0770110961230558 - 0.00343825446404730i	-0.0729389911900264 + 0.0208373814900973i	-0.0613115570001132 + 0.0427140312382718i	-0.0431271870662301 + 0.0598934138851577i	-0.0200656036530445 + 0.0704454668363692i	0.00564022578089479 + 0.0730071825713316i	0.0313904740467792 + 0.0669344021231795i	0.0544440141281871 + 0.0523966440829761i	0.0721694585679290 + 0.0304026761746794i	0.0822947073655753 + 0.00274804227868469i	0.0831370195978121 - 0.0281093271615979i	0.0737910734479290 - 0.0592404872520094i	0.0542525197428252 - 0.0874881961246805i	0.0254697261764652 - 0.109743151016428i	-0.0106882438596514 - 0.123225606293171i	-0.0515497722924430 - 0.125754530218447i	-0.0938361992257168 - 0.115975713893439i	-0.133916025131833 - 0.0935262310455838i	-0.168107077755318 - 0.0591206425102438i	-0.192998739758274 - 0.0145418384196464i	-0.205762460409127 + 0.0374553811887210i	-0.204425194602172 + 0.0933371280517819i	-0.188081305270814 + 0.149057997057531i	-0.157025571733223 + 0.200385267098872i	-0.112781988908565 + 0.243252993853562i	-0.0580314663845222 + 0.274117196603332i	0.00356870048274510 + 0.290287672230041i	0.0676483035914857 + 0.290191232688952i	0.129467472493789 + 0.273555958949669i	0.184301188814749 + 0.241489300375495i	0.227841269446018 + 0.196441420021274i	0.256567552209763 + 0.142054335972845i	0.268078974811092 + 0.0829042319562905i	0.261325039477292 + 0.0241452328030065i	0.236747363796274 - 0.0288892278374517i	0.196269917164211 - 0.0711322161440605i	0.147666708185008 - 0.0968468252296595i	0.0961839129158258 - 0.106805438923690i	0.0458127693479846 - 0.102947127758055i	-0.000714843847719360 - 0.0877694646618916i	-0.0420760349209574 - 0.0636556982542327i	-0.0793864311109315 - 0.0307156406831571i	-0.111424643023343 + 0.0103782471185777i	-0.132549958474168 + 0.0487448929545066i	-0.146028414529322 + 0.0826348656640437i	-0.154767446093769 + 0.113391681858177i	-0.160470584748335 + 0.143538680714622i
-0.0523257501605417 - 0.0689000200318293i	-0.0696403110728729 - 0.0498106212614961i	-0.0803423478398677 - 0.0263548174381904i	-0.0833416228405689 - 0.000726802612672856i	-0.0782523671418066 + 0.0246140440788196i	-0.0654535064733121 + 0.0471649879692056i	-0.0460821148853309 + 0.0646123249856324i	-0.0219569447469370 + 0.0750561269657813i	0.00456636081956083 + 0.0772067768767771i	0.0307936429093008 + 0.0705322037712059i	0.0539290118977505 + 0.0553449101865571i	0.0713339771325716 + 0.0328124507076828i	0.0807824370040205 + 0.00488918065733052i	0.0806913782066311 - 0.0258229138474116i	0.0703014649597538 - 0.0562826017489796i	0.0497929334492202 - 0.0832666469412765i	0.0203229507576133 - 0.103656082543691i	-0.0160254708812526 - 0.114727241883085i	-0.0563799838260507 - 0.114423085647109i	-0.0972928576987622 - 0.101574661627659i	-0.135016420784048 - 0.0760568886252014i	-0.165822756811681 - 0.0388596065812999i	-0.186332092127027 + 0.00794028092579638i	-0.193828993553067 + 0.0613000961607881i	-0.186537524733369 + 0.117430242846411i	-0.163826091104360 + 0.172081427811423i	-0.126320628361934 + 0.220893987069139i	-0.0759125483485169 + 0.259768530857465i	-0.0156598122594531 + 0.285235141206968i	0.0504214025799673 + 0.294783834384295i	0.117653493805520 + 0.287123933112539i	0.181070028388256 + 0.262356389679680i	0.235824478603563 + 0.222027571637216i	0.277609247589748 + 0.169065901702417i	0.303038863114138 + 0.107595320476255i	0.309982258721407 + 0.0426381035457952i	0.297781147134324 - 0.0202713944547070i	0.267370771362227 - 0.0755199179023628i	0.221241280299450 - 0.117893631510167i	0.168067803938435 - 0.141889788212525i	0.113339115800308 - 0.148779484174828i	0.0611059807889726 - 0.140955796260936i	0.0140445090410750 - 0.121318658828992i	-0.0266541066223125 - 0.0925255833969880i	-0.0621112586771390 - 0.0546224667812314i	-0.0910635119049270 - 0.00843717540384698i	-0.108802950775163 + 0.0340179726272517i	-0.118965030443569 + 0.0711201317692524i	-0.124461502213836 + 0.104515782081496i	-0.126782003846814 + 0.137018309025317i
-0.0605070696942991 - 0.0700002935548426i	-0.0777436774301835 - 0.0489960316468871i	-0.0878997279933835 - 0.0237701004929023i	-0.0899561884769080 + 0.00336226075256280i	-0.0836321682908540 + 0.0298490859005518i	-0.0694349144754139 + 0.0531305813123661i	-0.0486407097722874 + 0.0708780183162576i	-0.0232044360398672 + 0.0812219525441079i	0.00439766043414777 + 0.0829460928892497i	0.0313776424202105 + 0.0756290806835493i	0.0548860734366447 + 0.0597208624307990i	0.0722791614270194 + 0.0365395994559966i	0.0813762483274526 + 0.00819143694960808i	0.0806893205958754 - 0.0225863647761816i	0.0695984845974666 - 0.0526501104211252i	0.0484591257041617 - 0.0787194025407444i	0.0186238442957945 - 0.0976743061924391i	-0.0176257724324047 - 0.106853215916104i	-0.0572341817041885 - 0.104322565043225i	-0.0966059878584936 - 0.0890959633540377i	-0.131898270575216 - 0.0612811000736576i	-0.159353255730669 - 0.0221312392372929i	-0.175636587585371 + 0.0259998824431494i	-0.178162636495670 + 0.0798029064270552i	-0.165363460854368 + 0.135253773106566i	-0.136881638198050 + 0.187926329265591i	-0.0936690785138791 + 0.233363080399797i	-0.0379748418725824 + 0.267458513761177i	0.0267828110796213 + 0.286838508353129i	0.0962537877400028 + 0.289190010233652i	0.165483272733572 + 0.273519939477032i	0.229310039250893 + 0.240307046948640i	0.282800293761692 + 0.191533792707833i	0.321682770588841 + 0.130594056998067i	0.342743598591306 + 0.0620731097001472i	0.344152318679373 - 0.00858808698733266i	0.325670782682784 - 0.0755074831740326i	0.288750939303940 - 0.132838203900496i	0.236465550230050 - 0.175260803664138i	0.178411550910469 - 0.197547169925873i	0.120282955357575 - 0.201471658189155i	0.0661637825618879 - 0.189892285333635i	0.0186277695172604 - 0.166094931567388i	-0.0212752795751149 - 0.133002143639705i	-0.0546925188603762 - 0.0906186865378870i	-0.0803217427930331 - 0.0399261285679441i	-0.0944594077822840 + 0.00607670817986739i	-0.101119179511585 + 0.0459091405643787i	-0.103208402613124 + 0.0815000663330544i	-0.101992577255583 + 0.115915191539462i
-0.0692785664928873 - 0.0699252619137981i	-0.0862245018357136 - 0.0468848634279168i	-0.0956055896658159 - 0.0198023769862745i	-0.0964814130163763 + 0.00888602849098757i	-0.0886798242501938 + 0.0365358099238970i	-0.0728383453717421 + 0.0605323553884476i	-0.0503740179244927 + 0.0785354474767559i	-0.0233793865935086 + 0.0887077123018647i	0.00554788989096725 + 0.0899051967167706i	0.0335282833233986 + 0.0818153423412871i	0.0576611300722930 + 0.0650223707661914i	0.0752958380957781 + 0.0409917245316048i	0.0842935932909351 + 0.0119752151785450i	0.0832571859784929 - 0.0191635727797748i	0.0717003286502988 - 0.0491856048569540i	0.0501432694644359 - 0.0747590452862035i	0.0201201213221643 - 0.0927677153804988i	-0.0159048458232436 - 0.100612846229294i	-0.0547105266021049 - 0.0964836330630021i	-0.0925707306207439 - 0.0795714047165146i	-0.125563575293832 - 0.0502045142715839i	-0.149917173708377 - 0.00988449683664844i	-0.162358567726612 + 0.0387760587038406i	-0.160439674434854 + 0.0922232398006893i	-0.142799335275969 + 0.146223840069580i	-0.109352041651882 + 0.196202747136115i	-0.0613685166462485 + 0.237626556410758i	-0.00143945144703772 + 0.266403710279941i	0.0666785793970650 + 0.279273930261210i	0.138326379970358 + 0.274136595731612i	0.208299271782222 + 0.250301630160249i	0.271273130559774 + 0.208621838937031i	0.322259968070626 + 0.151507650279812i	0.357056640482898 + 0.0828002101244751i	0.372648242807305 + 0.00751993025186343i	0.367528357710191 - 0.0685069645146108i	0.341900069904428 - 0.139092137825183i	0.297746479536986 - 0.198201433562975i	0.238728020992386 - 0.240451903339266i	0.175386931630824 - 0.260937700044500i	0.113593815658827 - 0.261937619039013i	0.0574251825485401 - 0.246770814274218i	0.00934026933077625 - 0.219096992575844i	-0.0297884580121915 - 0.182084510481049i	-0.0611458229886424 - 0.135710826559124i	-0.0834042459337974 - 0.0811149331651756i	-0.0938852500005523 - 0.0321309162362571i	-0.0969965583556082 + 0.00992967308114023i	-0.0956389113616970 + 0.0472580092409747i	-0.0908526677265934 + 0.0831325991363175i
-0.0783469534268904 - 0.0685354278436086i	-0.0947521267758979 - 0.0433883156170971i	-0.103100915033913 - 0.0144242976839483i	-0.102537642032929 + 0.0158022432901380i	-0.0930051834113519 + 0.0445590274089547i	-0.0752767951538990 + 0.0691807634443213i	-0.0509123456008411 + 0.0873179729676397i	-0.0221413149630651 + 0.0971672225613351i	0.00831866823340033 + 0.0976599771417068i	0.0374971702141751 + 0.0885930222855424i	0.0624405610645447 + 0.0706819623775811i	0.0804900408976675 + 0.0455348107925655i	0.0895482117902803 + 0.0155430797505156i	0.0883040941825539 - 0.0163071398996104i	0.0763952971326791 - 0.0466848279838545i	0.0544955629342052 - 0.0722117533361592i	0.0243085863078850 - 0.0897774303130159i	-0.0115319800034676 - 0.0968436365848006i	-0.0496547371074805 - 0.0917173754059916i	-0.0862183276499910 - 0.0737584015597387i	-0.117236936476303 - 0.0435021692871457i	-0.138936595274334 - 0.00268276727996604i	-0.148112092977128 + 0.0458493279671589i	-0.142453802791338 + 0.0983197569185386i	-0.120808496489104 + 0.150310162327218i	-0.0833567654065310 + 0.197116088696145i	-0.0316721532645449 + 0.234149951311200i	0.0313322755147078 + 0.257356013324483i	0.101583040975724 + 0.263601082765577i	0.174138955278242 + 0.251002540613783i	0.243576746258047 + 0.219170533393255i	0.304438999225082 + 0.169325622734327i	0.351709164037063 + 0.104289558217355i	0.381276445703794 + 0.0283249834398382i	0.390344844116341 - 0.0531448572507529i	0.377747908641884 - 0.133944392065281i	0.344138990437729 - 0.207622605444976i	0.292033420292037 - 0.268000976182697i	0.225677618460040 - 0.309685064064300i	0.156587971007164 - 0.328138097894795i	0.0907781173584608 - 0.326149448370391i	0.0322954899651059 - 0.307484658918854i	-0.0165391889746009 - 0.276155472649076i	-0.0550516934885718 - 0.235565466145010i	-0.0844775628629966 - 0.185668386670342i	-0.103488829384935 - 0.127757229080137i	-0.110405596639330 - 0.0763498909673804i	-0.110048133443745 - 0.0325601393215955i	-0.105320552728519 + 0.00604876920546626i	-0.0970441330284315 + 0.0429312923954956i
-0.0873916356943581 - 0.0657683845677065i	-0.102982804464251 - 0.0385091789764281i	-0.110029304602834 - 0.00770599429730209i	-0.107769527821125 + 0.0239721192756711i	-0.0962673978264255 + 0.0537083627131766i	-0.0764337394802015 + 0.0787920132451264i	-0.0499725843401919 + 0.0968705452208729i	-0.0192527266073216 + 0.106179718110531i	0.0128874411389847 + 0.105728168207982i	0.0433878386993727 + 0.0954210315984821i	0.0692432150562261 + 0.0761052202774179i	0.0877872877476774 + 0.0495312134497833i	0.0969600109838924 + 0.0182278716702390i	0.0955299764496564 - 0.0147003228116201i	0.0832532394224109 - 0.0458356919836853i	0.0609493688426356 - 0.0717545213018912i	0.0304799185132884 - 0.0893491264874461i	-0.00536728754134361 - 0.0961395081438936i	-0.0430839805394940 - 0.0905439157108206i	-0.0787260649341811 - 0.0720787792544800i	-0.108253972758243 - 0.0414707883965035i	-0.127898896160536 - 0.000667503014706875i	-0.134528206874775 + 0.0472649803240066i	-0.125970639986581 + 0.0983520960838626i	-0.101274139470104 + 0.148011989723901i	-0.0608694829178261 + 0.191435419770304i	-0.00661676676799550 + 0.224001109590611i	0.0582682806109623 + 0.241699636953921i	0.129423403461886 + 0.241529148326051i	0.201653639987475 + 0.221826891768532i	0.269342098489112 + 0.182498038616297i	0.326921185630292 + 0.125116793752431i	0.369369088508813 + 0.0528908483814825i	0.392685582346787 - 0.0295216573485101i	0.394303689821774 - 0.116328287810848i	0.373400474219301 - 0.201044144935105i	0.331078049510311 - 0.277001088968412i	0.270375798287491 - 0.337920893018032i	0.196118792287312 - 0.378444526739685i	0.120815236530402 - 0.394467093543689i	0.0505942109904034 - 0.389282190918873i	-0.0105409387060187 - 0.367092032013127i	-0.0604177011066127 - 0.332238099801118i	-0.0985796873831948 - 0.288334375323143i	-0.126331510665422 - 0.235318730488126i	-0.142356932717832 - 0.174637551494495i	-0.145925667186246 - 0.121333971965550i	-0.142282139067675 - 0.0762953791336690i	-0.134353636957590 - 0.0368516940809760i	-0.122762680474940 + 0.000594799762530407i
-0.0960857395668860 - 0.0616351063101553i	-0.110580743441709 - 0.0323240453297992i	-0.116059936909075 + 0.000204703032836040i	-0.111862688379606 + 0.0331736553390860i	-0.0981799444245559 + 0.0636908601010968i	-0.0760657881806291 + 0.0890077190103944i	-0.0473707508795326 + 0.106775025862106i	-0.0146007919004740 + 0.115271968158263i	0.0192884394466422 + 0.113590062211942i	0.0511485450989770 + 0.101747097657063i	0.0779228160656757 + 0.0807215096660787i	0.0969365042883073 + 0.0524030354864450i	0.106166623923041 + 0.0194535891233287i	0.104459011251714 - 0.0149053246206358i	0.0916815797258675 - 0.0471679003998137i	0.0687884096222068 - 0.0738651199557748i	0.0377869694145739 - 0.0918920591469281i	0.00161186434556398 - 0.0988220160352735i	-0.0361026379395270 - 0.0931729403595580i	-0.0713206729062919 - 0.0746029719540951i	-0.0999561689722870 - 0.0440167560287335i	-0.118250642655795 - 0.00355566460743562i	-0.123142257176588 + 0.0435190168107301i	-0.112592708962786 + 0.0930552982965238i	-0.0858397923795675 + 0.140331654369000i	-0.0435499794024003 + 0.180450418374058i	0.0121500706757886 + 0.208767167965392i	0.0777703126278464 + 0.221327987712017i	0.148684177863609 + 0.215270266695557i	0.219466825878667 + 0.189146130809003i	0.284334082786206 + 0.143140937839521i	0.337631390881199 + 0.0791617235030626i	0.374349343430132 + 0.000777888673554217i	0.390603522337867 - 0.0869906764552734i	0.384056934282084 - 0.178020598818146i	0.354225205835729 - 0.265556773508571i	0.302643031740991 - 0.342755365885818i	0.232852433545923 - 0.403276550846641i	0.150236899458904 - 0.441845328189139i	0.0682979855342573 - 0.454855200333678i	-0.00672206964137090 - 0.446106825784249i	-0.0708799631294276 - 0.420216710013150i	-0.122155478067309 - 0.381841495113438i	-0.160305539674462 - 0.334780097853034i	-0.186732425668426 - 0.278959571103815i	-0.200132859520817 - 0.215977937187355i	-0.200659683477285 - 0.161262460461811i	-0.193985464116442 - 0.115433521419387i	-0.183084822614376 - 0.0755873977214704i	-0.168408008469189 - 0.0380092596553733i
-0.103556087212724 - 0.0566705077845917i	-0.116793703214091 - 0.0255733909230466i	-0.120604761207593 + 0.00839452134073745i	-0.114430447496367 + 0.0423626566623048i	-0.0985840314921133 + 0.0733761584190167i	-0.0742525285131712 + 0.0986602064723339i	-0.0434218598568577 + 0.115876104185012i	-0.00872579422765296 + 0.123352691337503i	0.0267725723442470 + 0.120259901007842i	0.0598451771352923 + 0.106719896250493i	0.0873915197099348 + 0.0838356300220970i	0.106733008970126 + 0.0536262019823906i	0.115875979468611 + 0.0188787721804409i	0.113734431325703 - 0.0170774107165260i	0.100275539696108 - 0.0506610246126757i	0.0765725858533106 - 0.0783593287969420i	0.0447652299009756 - 0.0970641710557425i	0.00791065655079387 - 0.104390056971633i	-0.0302488099391928 - 0.0989383997439978i	-0.0655977291801903 - 0.0804901460539347i	-0.0940107211797216 - 0.0500950119973378i	-0.111738273823696 - 0.0100571539352472i	-0.115781692670620 + 0.0362017675960045i	-0.104214773672542 + 0.0843832836668088i	-0.0764369722323321 + 0.129650552782571i	-0.0333139693170753 + 0.167039089087077i	0.0228032096174403 + 0.191894842740783i	0.0881912605447924 + 0.200320987030634i	0.158004025252286 + 0.189575672804371i	0.226630551019734 + 0.158397121821450i	0.288151994099719 + 0.107216039775443i	0.336847579541533 + 0.0382252779715805i	0.367722267154141 - 0.0447003714837816i	0.377001500051216 - 0.136235285596956i	0.362553815321877 - 0.229984654982980i	0.324186198812050 - 0.318975722563785i	0.263809137052297 - 0.396234450635479i	0.185402200483535 - 0.455400404681646i	0.0948302998616600 - 0.491303009358000i	0.00651186787780966 - 0.500872100674033i	-0.0732259574162581 - 0.488363654926739i	-0.140480448794078 - 0.458771066121615i	-0.193371431781058 - 0.417031517345737i	-0.231844359200947 - 0.367094827718426i	-0.257404538141990 - 0.308882050843900i	-0.268749514479344 - 0.244131716178092i	-0.266768883060502 - 0.188524586869567i	-0.257545407568507 - 0.142376043365288i	-0.244118721432497 - 0.102559388532299i	-0.226805245830462 - 0.0652725016859515i
-0.109769393289207 - 0.0512022587367023i	-0.121648700824000 - 0.0185968193625988i	-0.123753806677363 + 0.0165208185430659i	-0.115625846244643 + 0.0512031029706510i	-0.0976945072053636 + 0.0824460164152437i	-0.0712727039960940 + 0.107458167199956i	-0.0384703002705482 + 0.123920052928025i	-0.00203425295771792 + 0.130207735884642i	0.0348757041732495 + 0.125572870136929i	0.0689634078556347 + 0.110240297669322i	0.0970898481514097 + 0.0854261551566788i	0.116569492044959 + 0.0532696994883706i	0.125443224010444 + 0.0166700604342840i	0.122686954167537 - 0.0209465649561313i	0.108356268672244 - 0.0559225041221059i	0.0836301256763799 - 0.0847048627050503i	0.0507593099226101 - 0.104180824268296i	0.0129134780252840 - 0.111999146995230i	-0.0260706809260715 - 0.106830935997992i	-0.0620055263429677 - 0.0885559783601935i	-0.0907322381396508 - 0.0583485216527687i	-0.108509370799901 - 0.0186452885732784i	-0.112385564769208 + 0.0269951948974369i	-0.100533357858788 + 0.0741547298843200i	-0.0724886852607745 + 0.117904918177055i	-0.0292840079308425 + 0.153225868068291i	0.0265415671207806 + 0.175459462422444i	0.0910739096152511 + 0.180758832819459i	0.159283038374836 + 0.166491446864919i	0.225404969344713 + 0.131559206633929i	0.283408676100582 + 0.0765995194680545i	0.327519832035240 + 0.00404761068036151i	0.352766068789210 - 0.0819635843599602i	0.355466142663797 - 0.175856790384687i	0.333661160404827 - 0.271006718691884i	0.287407845292653 - 0.360266999304298i	0.218930820439407 - 0.436566567416643i	0.132575711013756 - 0.493542422133887i	0.0346099218249622 - 0.526142696943566i	-0.0597182359973379 - 0.531854223833568i	-0.143997091528176 - 0.515349881137580i	-0.214360236131723 - 0.481965149111452i	-0.269035576999946 - 0.436887198397201i	-0.308116558670536 - 0.384200750137947i	-0.333218173560184 - 0.323823999144300i	-0.343024288915419 - 0.257641901405687i	-0.339008947392628 - 0.201507402000259i	-0.327649988119760 - 0.155385200109456i	-0.312070392785432 - 0.115934807663376i	-0.292484753409131 - 0.0792804583871880i
-0.114772526205664 - 0.0455033350909362i	-0.125249973002941 - 0.0116619819315523i	-0.125667901462796 + 0.0243310737796447i	-0.115662651378733 + 0.0594637642027166i	-0.0957734688299300 + 0.0906988685070325i	-0.0674290533812875 + 0.115238053365144i	-0.0328538112979139 + 0.130785001584745i	0.00510331170967568 + 0.135772372423304i	0.0432017779051404 + 0.129525053707663i	0.0780824919204231 + 0.112364497773299i	0.106576599718926 + 0.0856174053298951i	0.126000569726560 + 0.0515296130447053i	0.134421458272318 + 0.0131058863530428i	0.130876902523963 - 0.0261380582377946i	0.115500188428411 - 0.0624810226489125i	0.0895657677092797 - 0.0923286556061244i	0.0554272414367061 - 0.112563325238010i	0.0163503748786858 - 0.120859596365957i	-0.0237407000253360 - 0.115945996863029i	-0.0606009397232673 - 0.0977852778264412i	-0.0900371282760222 - 0.0676547521384247i	-0.108309362122888 - 0.0281077588431461i	-0.112511176774064 + 0.0171867507039217i	-0.100891184399396 + 0.0637098639928194i	-0.0730978598027493 + 0.106458417203541i	-0.0303040735656734 + 0.140369356385869i	0.0247954183603627 + 0.160783647239177i	0.0881265831201560 + 0.163899235696568i	0.154509171817781 + 0.147173731585082i	0.218048528969317 + 0.109648968344988i	0.272625509343835 + 0.0521398021001807i	0.312427484851149 - 0.0227188689535984i	0.332492450491624 - 0.110574605709037i	0.329220585462392 - 0.205635004552330i	0.300794030838519 - 0.301093494045344i	0.247471104678524 - 0.389656966353129i	0.171733071095836 - 0.464175518492988i	0.0782274425115444 - 0.518293817300110i	-0.0264453653003455 - 0.547076484485644i	-0.126309697245753 - 0.548569117943316i	-0.214879078454294 - 0.527828705722553i	-0.288298626866348 - 0.490501955263264i	-0.344878198780877 - 0.442011991183311i	-0.384817799953558 - 0.386574661472243i	-0.409828449213418 - 0.324102646432072i	-0.418551687862523 - 0.256653470153839i	-0.412917794736447 - 0.200208113559409i	-0.399773499728401 - 0.154354210431433i	-0.382344085789404 - 0.115520903390146i	-0.360767348041152 - 0.0797781299883722i
-0.118664844322666 - 0.0397907618827741i	-0.127740629288653 - 0.00496992196645948i	-0.126528203346537 + 0.0316487536962990i	-0.114757332582405 + 0.0670052563707059i	-0.0930700156060804 + 0.0980345499876955i	-0.0629991254281136 + 0.121944119718140i	-0.0268684627289201 + 0.136466115235306i	0.0123810944672006 + 0.140084919481882i	0.0514339043640948 + 0.132205848941683i	0.0868855151951744 + 0.113239334905765i	0.115542218690477 + 0.0846093236482977i	0.134724325912275 + 0.0486661097750084i	0.142530433784155 + 0.00850799604811597i	0.138049101806898 - 0.0322698779798913i	0.121489800123198 - 0.0698844640781094i	0.0942121904018730 - 0.100708221892553i	0.0586623156384505 - 0.121617056854257i	0.0181918336344543 - 0.130305264834313i	-0.0232004649013284 - 0.125548661146093i	-0.0612102905837640 - 0.107384789776766i	-0.0916186654712803 - 0.0771755291217099i	-0.110684000484019 - 0.0375686820801271i	-0.115531057610123 + 0.00767292005030451i	-0.104476035780882 + 0.0539474068006117i	-0.0772582464823073 + 0.0961855553018594i	-0.0351635164636013 + 0.129291520715393i	0.0189837823775446 + 0.148604310773848i	0.0809757585071216 + 0.150361037075638i	0.145508335321256 + 0.132099290314671i	0.206586155839317 + 0.0929727315235886i	0.258011368134073 + 0.0339427947640980i	0.293936968502692 - 0.0421809800332349i	0.309414497102420 - 0.130869777609233i	0.300903245203450 - 0.226153722447943i	0.266697954612097 - 0.321062550865989i	0.207219122926295 - 0.408185756487790i	0.125151755741947 - 0.480310787249751i	0.0253756465450659 - 0.531085999054606i	-0.0852543140276665 - 0.555674073648581i	-0.190116923367137 - 0.552677525567513i	-0.282664682215487 - 0.527492627780366i	-0.359038464303751 - 0.486057899005236i	-0.417589058310374 - 0.434016837481787i	-0.458599320454319 - 0.375729739315025i	-0.483850547377003 - 0.311099120452840i	-0.491917793910293 - 0.242381375123902i	-0.485048892246952 - 0.185696048010412i	-0.470434009563300 - 0.140236809160590i	-0.451415883710535 - 0.102186698299908i	-0.428079747355173 - 0.0675672775935157i
-0.121595080307734 - 0.0341747218292960i	-0.129290144714525 + 0.00140033027516992i	-0.126521732404361 + 0.0384291598786325i	-0.113106788347896 + 0.0738140193549016i	-0.0897816327846493 + 0.104476874222198i	-0.0581765879908844 + 0.127631950939508i	-0.0207053581649720 + 0.141049130230107i	0.0196154977243976 + 0.143268919103290i	0.0594079955633091 + 0.133767172236165i	0.0952256257240550 + 0.113042548119567i	0.123858068227718 + 0.0826116604517365i	0.142631427108100 + 0.0449173471317052i	0.149679515757361 + 0.00314381055571600i	0.144141853773564 - 0.0390412926167575i	0.126294986117216 - 0.0778017029086787i	0.0975807209830636 - 0.109478248643008i	0.0605232808782925 - 0.130938188292046i	0.0185553114473765 - 0.139897099759490i	-0.0242573758942788 - 0.135172030712950i	-0.0635605040629240 - 0.116858565266253i	-0.0951019284091237 - 0.0863949466025246i	-0.115140875782549 - 0.0465071375024725i	-0.120829030945323 - 0.00103994593864637i	-0.110532447808595 + 0.0453347332965728i	-0.0840670442299712 + 0.0874964134354679i	-0.0428148712176677 + 0.120316279541083i	0.0102953420528649 + 0.139135888952128i	0.0709491942320331 + 0.140221864801861i	0.133737069238384 + 0.121177198296674i	0.192576020421029 + 0.0812547245586444i	0.241209048034600 + 0.0215353595469156i	0.273756477369057 - 0.0550292421558144i	0.285277170062923 - 0.143756357849627i	0.272278057099558 - 0.238530134234593i	0.233142427086518 - 0.332247997438731i	0.168413794595318 - 0.417389126664843i	0.0809258358255964 - 0.486678282792257i	-0.0242591861479797 - 0.533766623801607i	-0.140088169630001 - 0.553892339680004i	-0.249406150730371 - 0.546195450121291i	-0.345607093410799 - 0.516379505164240i	-0.424819108224229 - 0.470649914520730i	-0.485399283063811 - 0.414859602997178i	-0.527679010554529 - 0.353516532343398i	-0.553488001688598 - 0.286528296621110i	-0.561312183312744 - 0.216376099107108i	-0.553573238089140 - 0.159380072169613i	-0.537780911643419 - 0.114318735895302i	-0.517405145281704 - 0.0771213854214943i	-0.492502872535151 - 0.0437542554470380i
-0.123780389531876 - 0.0284253678106115i	-0.130061506944744 + 0.00772866487614768i	-0.125742637570244 + 0.0449867058083012i	-0.110729076880798 + 0.0802225063417791i	-0.0858496422682361 + 0.110353652388432i	-0.0528243275941326 + 0.132612331203605i	-0.0141536752813340 + 0.144806117780932i	0.0270733260648694 + 0.145537273111410i	0.0674276058694618 + 0.134357674166114i	0.103426742806404 + 0.111853017833709i	0.131851275153969 + 0.0796320137052159i	0.150040788623656 + 0.0402242916241670i	0.156159938192227 - 0.00310482470953982i	0.149406286654742 - 0.0466196136033747i	0.130122588721314 - 0.0864311246422263i	0.0998251978323481 - 0.118852030693041i	0.0611189991298486 - 0.140745587527907i	0.0175124446033889 - 0.149841150885485i	-0.0268626147548298 - 0.144997246248853i	-0.0676052091237360 - 0.126362103073630i	-0.100435156573123 - 0.0954412237885597i	-0.121607380023766 - 0.0550364670465179i	-0.128292151177115 - 0.00906058738181975i	-0.118899529878130 + 0.0377506262015347i	-0.0933113628024594 + 0.0802274442132236i	-0.0529915503302690 + 0.113214202201387i	-0.000961517828392211 + 0.132052961727416i	0.0583701451413161 + 0.133039808261634i	0.119505891853695 + 0.113831994689777i	0.176286216975403 + 0.0737661112343087i	0.222400324304935 + 0.0140338922477029i	0.251940467045417 - 0.0622924682631625i	0.259967824941860 - 0.150398557415564i	0.243030764910272 - 0.244032412151817i	0.199576332933075 - 0.335970410447459i	0.130244653701777 - 0.418598206947011i	0.0379906731314316 - 0.484575046480925i	-0.0719928726247614 - 0.527532090708488i	-0.192508937742385 - 0.542766928848388i	-0.305944524204836 - 0.529947280705115i	-0.405636666196291 - 0.495059160017999i	-0.487694771510925 - 0.444563987020329i	-0.550465303768525 - 0.384547450543633i	-0.594292923768274 - 0.319667107317323i	-0.621039785358821 - 0.249841620350683i	-0.629067245118802 - 0.177825291051985i	-0.620827960167787 - 0.120254905209579i	-0.604129542972932 - 0.0754749470098673i	-0.582590124235787 - 0.0391207642646221i	-0.556247806515622 - 0.00709853350707196i
-0.125221403015588 - 0.0225990177194046i	-0.130063065370336 + 0.0139589870135401i	-0.124209862628965 + 0.0512666018127203i	-0.107654323154472 + 0.0861777581969710i	-0.0813163443355414 + 0.115613850896785i	-0.0470029114306789 + 0.136836885358176i	-0.00729046642205178 + 0.147699642401337i	0.0346665037607032 + 0.146867431344359i	0.0753917108051316 + 0.133971935114144i	0.111379893740394 + 0.109683528809059i	0.139405671523217 + 0.0756997603595368i	0.156828123637544 + 0.0346368815370569i	0.161850515315433 - 0.0101613640648334i	0.153723310604341 - 0.0548950983483862i	0.132859285088380 - 0.0956314849007934i	0.100849788572491 - 0.128657033890548i	0.0603766828719201 - 0.150832366502914i	0.0150187893748703 - 0.159902013376001i	-0.0310286535427792 - 0.154758775554794i	-0.0733166640824529 - 0.135604331446073i	-0.107540018365450 - 0.104002576553678i	-0.129946574860620 - 0.0628228605788480i	-0.137721836521276 - 0.0160447098455851i	-0.129312806514985 + 0.0315399879301803i	-0.104657453178021 + 0.0747207338867525i	-0.0652885981510321 + 0.108321002263803i	-0.0143051127290409 + 0.127676692176327i	0.0438006705422765 + 0.129106963187722i	0.103457020181270 + 0.110321556640860i	0.158440864963929 + 0.0707249573734113i	0.202390355591788 + 0.0116001361074100i	0.229377205612170 - 0.0638710386967079i	0.234463422370121 - 0.150759100687071i	0.214219202138419 - 0.242697598276040i	0.167144520459857 - 0.332353467967861i	0.0939507520596505 - 0.412015509155591i	-0.00232678135648767 - 0.474279811235844i	-0.116407343866425 - 0.512741486814779i	-0.241006017808710 - 0.522711984903928i	-0.358139557012133 - 0.504377037874691i	-0.461108841792779 - 0.463969909229098i	-0.546001088932867 - 0.408194599282801i	-0.611133243524145 - 0.343366026938179i	-0.656831247384306 - 0.274312337875711i	-0.684981528462491 - 0.200957651286750i	-0.693790822768987 - 0.126381455151008i	-0.685554914145660 - 0.0677278969125411i	-0.668341505654306 - 0.0229036549917275i	-0.645930284573141 + 0.0127836538655555i	-0.618367792929692 + 0.0435088127103014i
-0.125841285067573 - 0.0178796785488695i	-0.129511401266010 + 0.0188719256959541i	-0.122442683496411 + 0.0560844731698629i	-0.104695698851498 + 0.0906070601671721i	-0.0772607329092950 + 0.119370257846370i	-0.0420127714052111 + 0.139661029060675i	-0.00158527578375825 + 0.149377240560239i	0.0408225517878029 + 0.147238863138370i	0.0817020205440084 + 0.132941583814138i	0.117533496263843 + 0.107224920307590i	0.145094437772585 + 0.0718565686663640i	0.161762164954257 + 0.0295221821795193i	0.165776360348981 - 0.0163777487638319i	0.156432000057291 - 0.0619954898812332i	0.134197108893839 - 0.103365070853205i	0.100722483755218 - 0.136754693056465i	0.0587510683092957 - 0.159021372823683i	0.0119197385210287 - 0.167927721186668i	-0.0355318704775745 - 0.162390275565840i	-0.0791169613677442 - 0.142650195427604i	-0.114507225511475 - 0.110320259980950i	-0.137943921693443 - 0.0683152095633812i	-0.146622325353569 - 0.0206619251351755i	-0.139014566079035 + 0.0278061052424793i	-0.115095865080571 + 0.0718440933448275i	-0.0764465902296644 + 0.106258061272311i	-0.0262186657692658 + 0.126383724780873i	0.0310399307368462 + 0.128552840161946i	0.0897034049535082 + 0.110507492054228i	0.143504672341978 + 0.0717013716768752i	0.186049022849285 + 0.0134798690437509i	0.211388563823648 - 0.0609026138687471i	0.214585375586647 - 0.146438109676020i	0.192220629029600 - 0.236676660588127i	0.142823208805449 - 0.324208099606762i	0.0671411307576131 - 0.401246702149995i	-0.0317527109391602 - 0.460323911553223i	-0.148537616544942 - 0.494994827714446i	-0.275904484992197 - 0.500545761911123i	-0.395643216094271 - 0.477555677936300i	-0.501051943050049 - 0.432418687220314i	-0.588200348594519 - 0.372011470372633i	-0.655379034265329 - 0.302827441675156i	-0.702880763387585 - 0.229849116373598i	-0.732611489603178 - 0.152984813784393i	-0.742625057972639 - 0.0756073139589946i	-0.734918623306998 - 0.0154829832695654i	-0.717731359852369 + 0.0298158095555198i	-0.694976660929077 + 0.0652804848727904i	-0.666724430129137 + 0.0951682241836825i
-0.125980511688527 - 0.0140940491209412i	-0.128706880854377 + 0.0227238491204067i	-0.120678891159004 + 0.0597719519288673i	-0.102015038521530 + 0.0938987995590649i	-0.0737586936287872 + 0.122047752040210i	-0.0378347391498387 + 0.141530017870674i	0.00307996349938075 + 0.150281407232547i	0.0457537247993610 + 0.147069470589276i	0.0866565654051122 + 0.131641315090196i	0.122261740983826 + 0.104793727357210i	0.149353393841648 + 0.0683489182082955i	0.165326965631607 + 0.0250433188686371i	0.168451834707471 - 0.0216767598728545i	0.158061468341771 - 0.0679274383119702i	0.134668603672355 - 0.109718784127232i	0.0999726621950550 - 0.143308635062705i	0.0567624715314972 - 0.165551143699379i	0.00872003371777480 - 0.174222304070855i	-0.0398782935289644 - 0.168262232776765i	-0.0845187300705169 - 0.147938968376145i	-0.120853733772833 - 0.114901589542195i	-0.145118291369125 - 0.0721013967958588i	-0.154514452273415 - 0.0235997406963661i	-0.147531328318666 + 0.0257391878057580i	-0.124168777388935 + 0.0706469488501443i	-0.0860404061724832 + 0.105913909457561i	-0.0363352937343829 + 0.126875154599871i	0.0203598972955120 + 0.129871303099781i	0.0783821323003204 + 0.112663791472166i	0.131433912091302 + 0.0747413779378064i	0.173098766744215 + 0.0174903928404527i	0.197411648716059 - 0.0557847765042511i	0.199431229967151 - 0.140020900307162i	0.175749829679764 - 0.228710204943061i	0.124908479730890 - 0.314383664774374i	0.0476718367293054 - 0.389201568478255i	-0.0528692104935588 - 0.445637688411495i	-0.171388800912421 - 0.477201727402276i	-0.300585922558043 - 0.479140818561989i	-0.422125023838627 - 0.452316506126712i	-0.529319822925430 - 0.403220282248397i	-0.618233272826710 - 0.338846667744271i	-0.687138163322926 - 0.265830783823356i	-0.736293038957846 - 0.189270219317818i	-0.767627456422363 - 0.109050788430262i	-0.779076177598162 - 0.0287875313774139i	-0.772249908092461 + 0.0330798407524752i	-0.755476216627126 + 0.0792076892418977i	-0.732786943869210 + 0.114851008270767i	-0.704282915000063 + 0.144359490890018i
-0.125839874646428 - 0.0108929837578912i	-0.127765903299852 + 0.0259163116010717i	-0.118939761682532 + 0.0627609797520597i	-0.0995283594285983 + 0.0964918914276959i	-0.0706200520483477 + 0.124066188807709i	-0.0341791273453233 + 0.142820567668824i	0.00708239503333655 + 0.150724384427051i	0.0499101064253864 + 0.146586241625658i	0.0907596213307620 + 0.130199292301435i	0.126099097107481 + 0.102407725770663i	0.152723151198986 + 0.0650794989681257i	0.168044767550875 + 0.0209929818150505i	0.170359121842289 - 0.0263692635122283i	0.159035360681560 - 0.0730965029107283i	0.134623912093622 - 0.115178170435861i	0.0988650665180763 - 0.148864857078613i	0.0545864567457461 - 0.171012516603573i	0.00550500146543675 - 0.179406443716358i	-0.0440715881386138 - 0.173007703535789i	-0.0896057293477874 - 0.152107495746868i	-0.126735728055208 - 0.118382857044507i	-0.151692397076018 - 0.0748141489703018i	-0.161679583359905 - 0.0254910176196990i	-0.155199697180437 + 0.0246974753234173i	-0.132271334807990 + 0.0704658442775884i	-0.0945317506316086 + 0.106591480667643i	-0.0451994281433270 + 0.128406046954411i	0.0111122473985525 + 0.132258719876719i	0.0687148859813215 + 0.115923947517891i	0.121286036023741 + 0.0789152375296373i	0.162391725314913 + 0.0226500058913274i	0.186057636255502 - 0.0495341450254443i	0.187336573255029 - 0.132531314698103i	0.162825265180745 - 0.219791602326911i	0.111073384800422 - 0.303801319865420i	0.0328530462395941 - 0.376676513638593i	-0.0687388535941372 - 0.430842219894995i	-0.188389199170350 - 0.459755276334652i	-0.318826985861145 - 0.458613604585491i	-0.441650876575075 - 0.428492925345838i	-0.550201655306719 - 0.375945402526504i	-0.640554842837579 - 0.308044840501750i	-0.710969088387596 - 0.231532719473894i	-0.761676011497577 - 0.151599718524733i	-0.794635452866164 - 0.0680879878443944i	-0.807682589265504 + 0.0151749307931806i	-0.801994413073360 + 0.0790342579070221i	-0.785933023051572 + 0.126309086812037i	-0.763620605426625 + 0.162473516495604i	-0.735209502017992 + 0.191983603928681i
-0.125487905805793 - 0.00793099803906999i	-0.126671484828178 + 0.0288154478170639i	-0.117118486641804 + 0.0654160352857228i	-0.0970393125984288 + 0.0987263479855958i	-0.0675650021363649 + 0.125721150272820i	-0.0306940272738729 + 0.143763273844872i	0.0108329006785826 + 0.150855300818055i	0.0537397126381013 + 0.145846106976672i	0.0944747690668999 + 0.128571011219318i	0.129505299300909 + 0.0999181628618548i	0.155634357272526 + 0.0617980796055045i	0.170296148548294 + 0.0170256520274381i	0.171811222568920 - 0.0308837209526219i	0.159582462330496 - 0.0779966734156675i	0.134197020384974 - 0.120287425883056i	0.0974311878466083 - 0.153999359404355i	0.0521489576531815 - 0.175992437462704i	0.00209887315002016 - 0.184060698214129i	-0.0483836814105321 - 0.177184274830251i	-0.0947406425119701 - 0.155676572905066i	-0.132597168974325 - 0.121239155981495i	-0.158179027173214 - 0.0768789364495520i	-0.168693239563341 - 0.0267090125118920i	-0.162650698644879 + 0.0243592954262709i	-0.140085247262199 + 0.0710249191364793i	-0.102654849416506 + 0.108056451896533i	-0.0535999892863621 + 0.130780942809714i	0.00244424877460842 + 0.135553247167036i	0.0597681969479008 + 0.120160068429009i	0.112029861555143 + 0.0841305754632601i	0.152781640264327 + 0.0289071007577923i	0.176041786238999 - 0.0421436953188858i	0.176858520881514 - 0.123884343985346i	0.151829239785355 - 0.209733207057850i	0.0995087706184959 - 0.292136867671907i	0.0206720252317590 - 0.363170412197001i	-0.0815903518383012 - 0.415216651716720i	-0.201981504475487 - 0.441677596866955i	-0.333276110910332 - 0.437687499063981i	-0.457059903971875 - 0.404495582721700i	-0.566711556565631 - 0.348682583872257i	-0.658329762473556 - 0.277381419282481i	-0.730170730988061 - 0.197410144173941i	-0.782440879952849 - 0.114043555834754i	-0.817144240011093 - 0.0270609607790575i	-0.832038964302845 + 0.0595328720824218i	-0.827794659624689 + 0.125763343174061i	-0.812761478666174 + 0.174566066232719i	-0.791139352807746 + 0.211631559101799i	-0.763142538438010 + 0.241523892335091i
-0.125049323283228 - 0.00558023435536761i	-0.125641915913097 + 0.0310760587936507i	-0.115520545766615 + 0.0674417944636831i	-0.0949296730962074 + 0.100379568248869i	-0.0650329261574263 + 0.126880050915014i	-0.0278560551179022 + 0.144329328046295i	0.0138398839161078 + 0.150757970688347i	0.0567643959561983 + 0.145047149401214i	0.0973602744549414 + 0.127067154803633i	0.132097357805227 + 0.0977404089881002i	0.157789071782379 + 0.0590115850596442i	0.171886363422036 + 0.0137233096054935i	0.172732457271493 - 0.0345856439351971i	0.159757290592806 - 0.0819628851470228i	0.133576387726323 - 0.124372890910344i	0.0959957562949439 - 0.158055754932463i	0.0499082451552131 - 0.179875413485964i	-0.000912936895447414 - 0.187634112344125i	-0.0521117576459078 - 0.180325948133011i	-0.0991136369324388 - 0.158282330634313i	-0.137535531861737 - 0.123223356837453i	-0.163598531297054 - 0.0781763633909422i	-0.174509883560902 - 0.0272734702971765i	-0.168788286400987 + 0.0245594881420391i	-0.146477681390696 + 0.0720088708437678i	-0.109249357246333 + 0.109836402928049i	-0.0603599263390601 + 0.133365411632907i	-0.00445935986062762 + 0.138953614514369i	0.0527284132807781 + 0.124396927922458i	0.104848014782793 + 0.0892335337837674i	0.145443739155638 + 0.0349234721319460i	0.168526774733769 - 0.0351481426052825i	0.169141732113422 - 0.115823456757529i	0.143887903090952 - 0.200497141335299i	0.0913208262643560 - 0.281589714095004i	0.0122137286440240 - 0.351146288961324i	-0.0903518884983036 - 0.401515092372966i	-0.211102301978545 - 0.426048869411147i	-0.342856699060434 - 0.419821238996235i	-0.467219947046877 - 0.384200519094771i	-0.577613112461036 - 0.325767084452715i	-0.670168467333424 - 0.251682118260708i	-0.743147998238631 - 0.168817713454399i	-0.796751942594725 - 0.0824942743703662i	-0.833027110262429 + 0.00757561388763922i	-0.849681951758558 + 0.0972542450052882i	-0.846904151665379 + 0.165817131489235i	-0.832991287320080 + 0.216239197333407i	-0.812217776608001 + 0.254384380603364i	-0.784847671571618 + 0.284934040665188i
-0.124593925631348 - 0.00371307962359249i	-0.124715953410046 + 0.0328451061876675i	-0.114149119207680 + 0.0689968190171413i	-0.0931644246942312 + 0.101612065274755i	-0.0629501750371679 + 0.127696690291727i	-0.0255542007086413 + 0.144656371607515i	0.0162477675044217 + 0.150545321825690i	0.0591551825810849 + 0.144270738928865i	0.0996081905038731 + 0.125731315583377i	0.134080544335602 + 0.0958770827920940i	0.159393866803163 + 0.0566780039782685i	0.173014685317744 + 0.0109994351442366i	0.173306104124453 - 0.0376014722713441i	0.159719521118077 - 0.0851599280717540i	0.132893384651779 - 0.127633406098681i	0.0946573564561131 - 0.161258747307396i	0.0479258216096957 - 0.182906039594756i	-0.00350834707296532 - 0.190384716538243i	-0.0552724567023213 - 0.182697266021001i	-0.102780222572112 - 0.160191335213843i	-0.141640549040771 - 0.124602271608904i	-0.168072238017239 - 0.0789715468491327i	-0.179283399712491 - 0.0274463799934008i	-0.173796128759521 + 0.0250361742414094i	-0.151663695208849 + 0.0731538740735541i	-0.114565497198658 + 0.111662887595848i	-0.0657677126787190 + 0.135883895937680i	-0.00993366939013135 + 0.142175167321294i	0.0472049065915345 + 0.128338799917838i	0.0992839807939234 + 0.0939203525155882i	0.139838474751110 + 0.0403897336180003i	0.162878583834921 - 0.0288554975439375i	0.163447493351099 - 0.108642645186127i	0.138140622319178 - 0.192351276087654i	0.0855151909491437 - 0.272384283428819i	0.00634273432390020 - 0.340762838937490i	-0.0963071381515273 - 0.389808113624531i	-0.217182470291475 - 0.412833888301063i	-0.349146257873273 - 0.404855185570825i	-0.473837389779633 - 0.367321274880150i	-0.584719255064877 - 0.306803378793028i	-0.677964925924017 - 0.230462916309393i	-0.751846048342940 - 0.145202184822317i	-0.806561737961852 - 0.0563789785305273i	-0.844208192284666 + 0.0363716423271005i	-0.862462617157533 + 0.128818303240080i	-0.861086803354926 + 0.199558663530686i	-0.848299380799295 + 0.251574032315134i	-0.828422884605610 + 0.290865378330704i	-0.801782152099117 + 0.322217389189514i
-0.124050226652442 - 0.00188479964519059i	-0.123710005422995 + 0.0345513197571263i	-0.112712356588055 + 0.0704684565630101i	-0.0913538861589157 + 0.102744830407759i	-0.0608462741606465 + 0.128400928420846i	-0.0232578814029513 + 0.144864664193002i	0.0186215246478493 + 0.150213268502065i	0.0614836612435609 + 0.143380693465634i	0.101766736264603 + 0.124294826291306i	0.135950061685455 + 0.0939316142774386i	0.160865297739645 + 0.0542854488078022i	0.173995271851111 + 0.00824352260414690i	0.173722723188141 - 0.0406198915996310i	0.159520821403549 - 0.0883280273935270i	0.132051311826961 - 0.130834239667201i	0.0931655512750264 - 0.164373371443292i	0.0458005859190374 - 0.185818938808847i	-0.00623187314100643 - 0.192990254888211i	-0.0585438176930570 - 0.184899859177787i	-0.106538172402548 - 0.161909255084357i	-0.145817561778149 - 0.125768371960670i	-0.172596467567725 - 0.0795323066845079i	-0.184084890605832 - 0.0273625956542352i	-0.178808127704194 + 0.0257930827380394i	-0.156825356024635 + 0.0746049310258436i	-0.119824648929413 + 0.113823151432538i	-0.0710813121565068 + 0.138766889088495i	-0.0152683138172973 + 0.145794801936806i	0.0418753241776352 + 0.132712884099932i	0.0939786533870173 + 0.0990729318553857i	0.134570877730973 + 0.0463532468255499i	0.157658484108814 - 0.0220395474727088i	0.158284595012777 - 0.100921590623235i	0.133042908627634 - 0.183658433214563i	0.0804870703163831 - 0.262638905610798i	0.00138671213739466 - 0.329864149199209i	-0.101200191744522 - 0.377627268163454i	-0.222047014937766 - 0.399201811441360i	-0.354063969685705 - 0.389540265218945i	-0.478945536092147 - 0.350158754427317i	-0.590206993546290 - 0.287605255780734i	-0.684067300853006 - 0.209027086513931i	-0.758817511832652 - 0.121345486294342i	-0.814658009755315 - 0.0299451898825605i	-0.853752018293333 + 0.0656398172181175i	-0.873766111858734 + 0.161099964790103i	-0.873981515380772 + 0.234291900082182i	-0.862524111921026 + 0.288170808347604i	-0.843750651899305 + 0.328872136184653i	-0.818056508848004 + 0.361303619203811i
-0.123419402050801 - 9.93567273485929e-05i	-0.122627210646778 + 0.0361921992630478i	-0.111214088913340 + 0.0718537742333953i	-0.0895020340762215 + 0.103774574457852i	-0.0587255121142818 + 0.128991756655631i	-0.0209724363121225 + 0.144953960688770i	0.0209554396996242 + 0.149762988048991i	0.0637438062744793 + 0.142380336969636i	0.103829836835353 + 0.122761494818319i	0.137700520509035 + 0.0919081212124708i	0.162199481632691 + 0.0518396521862029i	0.174825084593376 + 0.00546382078012569i	0.173980590338971 - 0.0436312836261918i	0.159160814234680 - 0.0914584212193203i	0.131050862527621 - 0.133965639341303i	0.0915247311899767 - 0.167387627795302i	0.0435401160553312 - 0.188602778851522i	-0.00907376068253663 - 0.195440340707306i	-0.0619139832078535 - 0.186923748006498i	-0.110373852663011 - 0.163427140943510i	-0.150050322138918 - 0.126714587129837i	-0.177152962061381 - 0.0798550693378295i	-0.188893308847853 - 0.0270217508208351i	-0.183799642892935 + 0.0268285070087929i	-0.161937541438863 + 0.0763575039846483i	-0.125002432298084 + 0.116309812703941i	-0.0762740919766362 + 0.142003573566818i	-0.0204351130242132 + 0.149797658206228i	0.0367686473200569 + 0.137500431044024i	0.0889628426711426 + 0.104668142555488i	0.129671452569489 + 0.0527847087687551i	0.152897297675747 - 0.0147345108602789i	0.153683350117384 - 0.0926983437269870i	0.128623553712368 - 0.174463292118228i	0.0762675564661269 - 0.252405412170765i	-0.00262030766609611 - 0.318507675578633i	-0.104994359239710 - 0.365037827087793i	-0.225657545209838 - 0.385228519219012i	-0.357569302162995 - 0.373967027239424i	-0.482495158684112 - 0.332817803336821i	-0.594015640667650 - 0.268292145901806i	-0.688399382361078 - 0.187515174690886i	-0.763969708429375 - 0.0974045362022108i	-0.820941542619136 - 0.00335669722151973i	-0.861552536646243 + 0.0952084070800554i	-0.883479486686178 + 0.193925562975395i	-0.885484006826858 + 0.269852396282005i	-0.875570971020638 + 0.325888454041238i	-0.858124167575116 + 0.368290369252821i	-0.833617421981188 + 0.402101105236206i
-0.122703889743380 + 0.00164009749014477i	-0.121469544971454 + 0.0377643837410444i	-0.109656699828806 + 0.0731503570847170i	-0.0876130123195335 + 0.104700564444175i	-0.0565939399322439 + 0.129468233536945i	-0.0187039505142266 + 0.144923267560318i	0.0232439940210946 + 0.149195095589930i	0.0659301678233771 + 0.141271585363241i	0.105793201092735 + 0.121134840030588i	0.139328706286315 + 0.0898129245721950i	0.163392842511334 + 0.0493481997604956i	0.175500839239967 + 0.00266765643900196i	0.174078028734251 - 0.0466276486484984i	0.158640503290787 - 0.0945408306232453i	0.129895678446789 - 0.137016152570004i	0.0897402382710800 - 0.170290553096664i	0.0411516486920553 - 0.191248026595708i	-0.0120241288134450 - 0.197726477220247i	-0.0653714032960141 - 0.188759903574795i	-0.114273374117550 - 0.164737340835149i	-0.154321127523058 - 0.127435857398635i	-0.181721541436272 - 0.0799362150842588i	-0.193687149754644 - 0.0264217958320058i	-0.188749259142533 + 0.0281407758690272i	-0.166976923566362 + 0.0784055284395733i	-0.130072252132095 + 0.119113720959952i	-0.0813196980613782 + 0.145581221632379i	-0.0254067749935011 + 0.154166537265189i	0.0319136968042726 + 0.142679085948857i	0.0842647816710268 + 0.110678984316133i	0.125168177233777 + 0.0596541235581128i	0.148623714453121 - 0.00697614760106702i	0.149673192419380 - 0.0840152495190385i	0.124909733302178 - 0.164812157223855i	0.0728821663855284 - 0.241734465873027i	-0.00565291910469562 - 0.306752506689761i	-0.107663171594390 - 0.352107646433583i	-0.227981405173755 - 0.370991830603164i	-0.359624513054258 - 0.358226013557043i	-0.484441371298838 - 0.315407164106868i	-0.596087035739554 - 0.248991901957481i	-0.690892099897281 - 0.166068380928714i	-0.767223027753234 - 0.0735372275828286i	-0.825318251258836 + 0.0232104666223888i	-0.867502725288876 + 0.124883927963733i	-0.891485896462532 + 0.227096998404038i	-0.895484371717493 + 0.306049077822586i	-0.887337629840426 + 0.364548180583031i	-0.871456556997677 + 0.408966484144392i	-0.848402020164171 + 0.444495111807108i
-0.121904825527552 + 0.00333082045510505i	-0.120239883114120 + 0.0392651537848231i	-0.108044867830025 + 0.0743559300139470i	-0.0856915500216745 + 0.105520105350683i	-0.0544557910637555 + 0.129828348421436i	-0.0164570678553619 + 0.144773140518391i	0.0254815830619250 + 0.148511111282670i	0.0680374919504567 + 0.140056943046950i	0.107651524167437 + 0.119419325919454i	0.140828783468329 + 0.0876519102275190i	0.164440874586333 + 0.0468177766472276i	0.176020805616443 - 0.000137290333803664i	0.174014655615415 - 0.0495998353925956i	0.157960930272329 - 0.0975653942659843i	0.128589792621238 - 0.139976553311387i	0.0878183474821788 - 0.173073259067118i	0.0386433259320765 - 0.193744097597224i	-0.0150731204545366 - 0.199838117385248i	-0.0689035807215489 - 0.190400994711018i	-0.118221372785751 - 0.165834575982933i	-0.158612998521976 - 0.127927550109400i	-0.186283681941560 - 0.0797724399601378i	-0.198445919460702 - 0.0255632551263521i	-0.193634208634403 + 0.0297257928990223i	-0.171919641661029 + 0.0807420948201295i	-0.135008901971983 + 0.122223078135875i	-0.0861920713576390 + 0.149483420838011i	-0.0301577125094880 + 0.158881534950046i	0.0273364568100856 + 0.148225852261296i	0.0799100981073043 + 0.117078433254432i	0.121086399839197 + 0.0669289089310760i	0.144862180035576 + 0.00119830044088165i	0.146278010888229 - 0.0749145712604883i	0.121927104990327 - 0.154753726271496i	0.0703547989298878 - 0.230682142990819i	-0.00768857903879111 - 0.294659766565828i	-0.109184184559882 - 0.338904213265048i	-0.228995186231979 - 0.356569979990802i	-0.360198135990669 - 0.342408545667928i	-0.484744502478633 - 0.298033968867350i	-0.596372827270946 - 0.229834748830933i	-0.691483768162885 - 0.144837289180172i	-0.768500415393015 - 0.0499181839703860i	-0.827692348253988 + 0.0495556375031694i	-0.871494404830989 + 0.154453452109230i	-0.897669265638429 + 0.260397498942108i	-0.903860203607958 + 0.342670844300984i	-0.897714124050019 + 0.403950312664373i	-0.883648472149877 + 0.450718516629237i	-0.862325927352196 + 0.488332182497452i
-0.121023852803204 + 0.00496893788774791i	-0.118941499807613 + 0.0406914572024883i	-0.106382188535790 + 0.0754685596455003i	-0.0837417766835672 + 0.106231691527684i	-0.0523152982798787 + 0.130071788913119i	-0.0142368168122646 + 0.144504456049361i	0.0276622892798667 + 0.147712716229451i	0.0700594840532446 + 0.138739477823335i	0.109399670018640 + 0.117619312524356i	0.142197635216935 + 0.0854301916453239i	0.165341567392702 + 0.0442550802881041i	0.176383592221086 - 0.00294260163228210i	0.173790714305298 - 0.0525383566112005i	0.157124090127957 - 0.100523161483842i	0.127136008591547 - 0.142837235304376i	0.0857639587469857 - 0.175724819489890i	0.0360229607704244 - 0.196081292046915i	-0.0182100617431917 - 0.201767085719674i	-0.0724965832137172 - 0.191840119560631i	-0.122202496685039 - 0.166712778518643i	-0.162908811918288 - 0.128185720066917i	-0.190819967173773 - 0.0793636752513794i	-0.203148940850396 - 0.0244488790143559i	-0.198430928198049 + 0.0315777530754803i	-0.176741163712669 + 0.0833576384213496i	-0.139789090776037 + 0.125625553956072i	-0.0908664200927523 + 0.153694717208382i	-0.0346632080308397 + 0.163921650946669i	0.0230607316581694 + 0.154114223886229i	0.0759238002537410 + 0.123835489586330i	0.117449760274717 + 0.0745730679265385i	0.141634784397854 + 0.00974886382384055i	0.143518438867634 - 0.0654399402810975i	0.119694552359240 - 0.144337204845399i	0.0687047566244834 - 0.219303499695039i	-0.00870787474538193 - 0.282291287930516i	-0.109538396454819 - 0.325499418411484i	-0.228679712412987 - 0.342045545165846i	-0.359268615268105 - 0.326609574050143i	-0.483376035153552 - 0.280807196303821i	-0.594832565923748 - 0.210948246948175i	-0.690116898516747 - 0.123979621950463i	-0.767724622255938 - 0.0267300126372035i	-0.827971822721686 + 0.0754760654930964i	-0.873413420505125 + 0.183692496057305i	-0.901902817128664 + 0.293578166510629i	-0.910476959325570 + 0.379468725286181i	-0.906563059170648 + 0.443862627034347i	-0.894571932208539 + 0.493333137696134i	-0.875277661988904 + 0.533416094689360i
-0.120063689870963 + 0.00655252692032679i	-0.117576378548171 + 0.0420411674493232i	-0.104671158858998 + 0.0764859801257630i	-0.0817678986856779 + 0.106834616199724i	-0.0501783394486366 + 0.130198287231423i	-0.0120487280859986 + 0.144117620690925i	0.0297819041020903 + 0.146802257963525i	0.0719918527140281 + 0.137322455294178i	0.111033345235099 + 0.115738754293909i	0.143431909087475 + 0.0831531932493804i	0.166092311408602 + 0.0416676253160730i	0.176587673935352 - 0.00574024604777229i	0.173406243945009 - 0.0554351027564288i	0.156131613172525 - 0.103404144508219i	0.125538625185317 - 0.145587612652047i	0.0835840927144455 - 0.178235841216473i	0.0332997378214420 - 0.198252028458381i	-0.0214234713949897 - 0.203506499876758i	-0.0761372057461580 - 0.193069821959433i	-0.126200853749320 - 0.167366698481889i	-0.167191117827957 - 0.128208875825676i	-0.195311035584992 - 0.0787107440351934i	-0.207774675351270 - 0.0230820370704178i	-0.203118859531057 + 0.0336899960376132i	-0.181419591034232 + 0.0862422532013883i	-0.144388502366745 + 0.129307063892184i	-0.0953193678153922 + 0.158195778618525i	-0.0389004694176422 + 0.169263432574243i	0.0191098645796152 + 0.160316087184189i	0.0723281508798693 + 0.130917742535389i	0.114279059745274 + 0.0825511767458699i	0.138960819918374 + 0.0186340945746484i	0.141412117913786 - 0.0556385682098356i	0.118226307739993 - 0.133614418666406i	0.0679432415315968 - 0.207654230742341i	-0.00870029825760665 - 0.269709136554658i	-0.108714781918885 - 0.311961720219475i	-0.227022468019265 - 0.327496349672060i	-0.356819358870581 - 0.310922278527655i	-0.480314586741620 - 0.263839950273604i	-0.591431769167670 - 0.192464585824898i	-0.686742306031152 - 0.103649185186524i	-0.764825164526336 - 0.00415466080313962i	-0.826061223163889 + 0.100756232481243i	-0.873141255806161 + 0.212354280174212i	-0.904045944988681 + 0.326376459356272i	-0.915186075910165 + 0.416162248172765i	-0.913730827242274 + 0.483997171519307i	-0.904082421579924 + 0.536538033262028i	-0.887127357094248 + 0.579508026363190i
-0.119025612708618 + 0.00807782791564560i	-0.116148193798709 + 0.0433116779022897i	-0.102916932026203 + 0.0774069429201992i	-0.0797739989697323 + 0.107327582399807i	-0.0480489045486095 + 0.130207612074026i	-0.00989779059443988 + 0.143613693983193i	0.0318353739743585 + 0.145781762778669i	0.0738305052692564 + 0.135809459635741i	0.112548315958205 + 0.113783175337776i	0.144527083314617 + 0.0808273316033197i	0.166690352955518 + 0.0390622722479535i	0.176632172970272 - 0.00852187091988466i	0.172862177520321 - 0.0582806553803023i	0.154986323808378 - 0.106198752500585i	0.123802052046404 - 0.148218997167127i	0.0812855715307441 - 0.180598015814898i	0.0304833424451427 - 0.200247395898020i	-0.0247017921977083 - 0.205048617040269i	-0.0798123024477665 - 0.194085463939550i	-0.130200682404139 - 0.167793809920279i	-0.171441261241202 - 0.127995775316489i	-0.199737466203579 - 0.0778144663996865i	-0.212302953915504 - 0.0214676244514734i	-0.207676350637280 + 0.0360537136378654i	-0.185933964938276 + 0.0893835158809724i	-0.148786073604489 + 0.133250415239968i	-0.0995274487179328 + 0.162965068111498i	-0.0428453005922977 + 0.174882293384659i	0.0155050125437127 + 0.166804246761602i	0.0691424057697855 + 0.138292223165333i	0.111592798494431 + 0.0908243107954183i	0.136856369435310 + 0.0278112757843280i	0.139972775257825 - 0.0455572829438867i	0.117534503615868 - 0.122637043697405i	0.0680801321847894 - 0.195792879361743i	-0.00765952714774282 - 0.256977379445409i	-0.106710365589644 - 0.298361130037383i	-0.224021432187169 - 0.312999341222517i	-0.352845203925377 - 0.295438323396466i	-0.475545248055202 - 0.247240652638354i	-0.586144089822041 - 0.174517539831117i	-0.681316915633257 - 0.0840101730039172i	-0.759737955462884 + 0.0176170444425791i	-0.821867684241325 + 0.125174589348186i	-0.870562186407355 + 0.240181069448653i	-0.903952300262508 + 0.358501821034447i	-0.917825231661368 + 0.452450437532924i	-0.919053298945479 + 0.524049967994574i	-0.912009773405031 + 0.580025961114725i	-0.897712017820272 + 0.626313309270551i
-0.117912053799682 + 0.00954230230862563i	-0.114659528997581 + 0.0445003616359313i	-0.101121927445589 + 0.0782293150455244i	-0.0777637581683250 + 0.107710179624907i	-0.0459313662214625 + 0.130100637974662i	-0.00778880400460261 + 0.142993926557126i	0.0338174712725355 + 0.144653423100225i	0.0755702693659005 + 0.134203923156488i	0.113940375365628 + 0.111757128529514i	0.145480746130239 + 0.0784587037489132i	0.167134206125408 + 0.0364461524232734i	0.176516078401933 - 0.0112789120610769i	0.172159322781096 - 0.0610659967678295i	0.153692473811056 - 0.108898392932994i	0.121932608953586 - 0.150721926632063i	0.0788757063027691 - 0.182802231011100i	0.0275823369304407 - 0.202060386487180i	-0.0280338774261142 - 0.206387509889871i	-0.0835074317960425 - 0.194882437171320i	-0.134186600373530 - 0.167991638860076i	-0.175643030741143 - 0.127546782061889i	-0.204080641089125 - 0.0766787840912857i	-0.216713553992365 - 0.0196109882339269i	-0.212081280246712 + 0.0386603564961581i	-0.190260578229901 + 0.0927673776286795i	-0.152959417956867 + 0.137438235546442i	-0.103470347410870 + 0.167982314813762i	-0.0464784033028988 + 0.180752152297966i	0.0122647071416337 + 0.173547004631288i	0.0663831353588747 + 0.145922792192336i	0.109406059965737 + 0.0993518790988904i	0.135335100448171 + 0.0372365474803075i	0.139211521776050 - 0.0352445829084377i	0.117627656651015 - 0.111458407950218i	0.0691191190932762 - 0.183777299032494i	-0.00558739367167016 - 0.244158138457665i	-0.103527948773675 - 0.284768333183195i	-0.219679427190618 - 0.298635141062563i	-0.347348655198086 - 0.280245071459046i	-0.469063486470231 - 0.231116300107032i	-0.578953151759595 - 0.157235740745708i	-0.673807485278368 - 0.0652192596326522i	-0.752407515221643 + 0.0383878700812379i	-0.815314449811701 + 0.148498504756053i	-0.865563615993757 + 0.266898659168974i	-0.901477431746783 + 0.389633219137622i	-0.918219487411558 + 0.487986228158722i	-0.922337418286699 + 0.563666116657120i	-0.918156704525578 + 0.623443408522710i	-0.906837739313255 + 0.673485387819116i
-0.116725462054395 + 0.0109444819124825i	-0.113112706775646 + 0.0456062486872577i	-0.0992902707621581 + 0.0789511058117683i	-0.0757421632944770 + 0.107980542422823i	-0.0438298731826536 + 0.129876932338645i	-0.00572564908174578 + 0.142259887947981i	0.0357238367898087 + 0.143420619239820i	0.0772064917225777 + 0.132510859081202i	0.115205157936178 + 0.109666169107391i	0.146289722771021 + 0.0760534940248967i	0.167422417331261 + 0.0338265882860679i	0.176240019133627 - 0.0140043900959021i	0.171298902051738 - 0.0637834746755088i	0.152251754393357 - 0.111494378561727i	0.119935481910129 - 0.153088645275091i	0.0763627068876699 - 0.184840000436735i	0.0246072134638582 - 0.203682478211408i	-0.0314070303421495 - 0.207517658284861i	-0.0872078519345187 - 0.195456597139343i	-0.138142037362851 - 0.167957833053170i	-0.179779227227773 - 0.126862567212412i	-0.208322049238893 - 0.0753081464808819i	-0.220986200049220 - 0.0175218051277181i	-0.216313070512650 + 0.0414969446623977i	-0.194378777148861 + 0.0963796271368235i	-0.156887595615793 + 0.141852903621713i	-0.107128784937852 + 0.173224065183242i	-0.0497819251341100 + 0.186844920961243i	0.00940679318179327 + 0.180511606285064i	0.0640657811259874 + 0.153772908285875i	0.107730533055550 + 0.108093513139867i	0.134405657377139 + 0.0468635653610124i	0.139133276697529 - 0.0247510401074185i	0.118505990358407 - 0.100132342611705i	0.0710588946489001 - 0.171664811118109i	-0.00248592548376025 - 0.231313997794976i	-0.0991751279744855 - 0.271250560373372i	-0.214008174522842 - 0.284480933692833i	-0.340339115417848 - 0.265434015016182i	-0.460876702034844 - 0.215570890511510i	-0.569856680828815 - 0.140747052560844i	-0.664193115620897 - 0.0474318978745538i	-0.742791679321689 + 0.0579644906741703i	-0.806324714911182 + 0.170484871124002i	-0.858025975345963 + 0.292217934002210i	-0.896462713836813 + 0.419437414704102i	-0.916181079844058 + 0.522392131450964i	-0.923373407233211 + 0.602439865351719i	-0.922296440752942 + 0.666376641356074i	-0.914269123742120 + 0.720612546880545i
-0.115467493817926 + 0.0122803003328678i	-0.111510896412337 + 0.0466264732173676i	-0.0974254864366906 + 0.0795720032603646i	-0.0737134177185387 + 0.108139294938515i	-0.0417497754242476 + 0.129537470184820i	-0.00371371097603582 + 0.141413318632658i	0.0375501084869140 + 0.142085501661502i	0.0787361895849557 + 0.130733197426925i	0.116340551669276 + 0.107515378057162i	0.146951552120827 + 0.0736182320755377i	0.167552491969328 + 0.0312105563272649i	0.175803401351652 - 0.0166897754324541i	0.170284083183027 - 0.0664235453239145i	0.150669562378276 - 0.113977813930284i	0.117816424336858 - 0.155310897663866i	0.0737540288914056 - 0.186704366700252i	0.0215679794575281 - 0.205107427380907i	-0.0348092897305277 - 0.208433766089891i	-0.0909003758580816 - 0.195805563402350i	-0.142050815125262 - 0.167692747425358i	-0.183830120887924 - 0.125945366552945i	-0.212441789499568 - 0.0737065129470080i	-0.225102681662153 - 0.0152068499507311i	-0.220353584480212 + 0.0445522522608704i	-0.198269956716255 + 0.100202958607519i	-0.160552092725709 + 0.146471793304617i	-0.110483263545657 + 0.178664452717161i	-0.0527384626722914 + 0.193131489136379i	0.00694504501279902 + 0.187665443038986i	0.0622035278541530 + 0.161806165799659i	0.106576623852992 + 0.117007347398736i	0.134074013443589 + 0.0566458401637305i	0.139741201985909 - 0.0141267614008737i	0.120169280750969 - 0.0887123474225477i	0.0738939703204835 - 0.159513497501682i	0.00163336710282636 - 0.218508485773877i	-0.0936691492388114 - 0.257875542430214i	-0.207027404298350 - 0.270609250361493i	-0.331837909921920 - 0.251090075021696i	-0.451000474347282 - 0.200704507162747i	-0.558859752888673 - 0.125174133689966i	-0.652459319914085 - 0.0308066957627368i	-0.730846172229020 + 0.0761529508192366i	-0.794822937700371 + 0.190896757212584i	-0.847838883165497 + 0.315843572148582i	-0.888747288935028 + 0.447555559182645i	-0.911506842599085 + 0.555263216639665i	-0.921926213697326 + 0.639931814821140i	-0.924176554011187 + 0.708358001138872i	-0.919738137364711 + 0.767209222305881i
-0.114141052178672 + 0.0135478953128228i	-0.109857338021457 + 0.0475587728949718i	-0.0955309186566426 + 0.0800901149270588i	-0.0716816142779501 + 0.108186411406381i	-0.0396956253562827 + 0.129083072665526i	-0.00175682485477013 + 0.140455751293289i	0.0392919714636525 + 0.140651350328512i	0.0801546812676556 + 0.128875356077241i	0.117343101908510 + 0.105310424531372i	0.147464324613291 + 0.0711596846307676i	0.167523778954891 + 0.0286053713804627i	0.175206950623390 - 0.0193269390257858i	0.169117021874771 - 0.0689785525410389i	0.148950825706971 - 0.116340710004642i	0.115583042123023 - 0.157379993006232i	0.0710586433466464 - 0.188388892984142i	0.0184749694015631 - 0.206329966484571i	-0.0382286980679353 - 0.209130428761149i	-0.0945706828487591 - 0.195926050847309i	-0.145897013017307 - 0.167196522509796i	-0.187778706105610 - 0.124798466551571i	-0.216421152885488 - 0.0718808987227613i	-0.229043163571263 - 0.0126759819245247i	-0.224183356493537 + 0.0478134933795186i	-0.201914751878910 + 0.104219642238612i	-0.163934445775943 + 0.151272871844474i	-0.113518283381991 + 0.184278229663158i	-0.0553334134140172 + 0.199581887336651i	0.00489200243079013 + 0.194973148787668i	0.0608041141411918 + 0.169981879032302i	0.105949308106370 + 0.126050040984515i	0.134342454031376 + 0.0665380217171959i	0.141033649405556 - 0.00342269211689261i	0.122612517354255 - 0.0772540397095496i	0.0776124732973552 - 0.147382004032809i	0.00675178878125338 - 0.205802462867307i	-0.0870307415777279 - 0.244708736645469i	-0.198762266593299 - 0.257090393922717i	-0.321875558853500 - 0.237290479435248i	-0.439464395216744 - 0.186612732613752i	-0.545980597552971 - 0.110633636446020i	-0.638609240103023 - 0.0154903482771482i	-0.716547472969706 + 0.0927619104529426i	-0.780749784320379 + 0.209495079722088i	-0.834898282050639 + 0.337472197234105i	-0.878169216923982 + 0.473607566042228i	-0.903983018303399 + 0.586156999522136i	-0.917740187916455 + 0.675653871897787i	-0.923511772650932 + 0.748865412670711i	-0.922935924401949 + 0.812734524905197i
-0.112748860723178 + 0.0147459145410890i	-0.108155035541494 + 0.0484023120001312i	-0.0936108118580954 + 0.0805042347427329i	-0.0696505966731351 + 0.108120628669134i	-0.0376711589553902 + 0.128514359303055i	0.000140146221857235 + 0.139389683927458i	0.0409453092680521 + 0.139121939368144i	0.0814589524024133 + 0.126942287933014i	0.118209595488244 + 0.103056070172661i	0.147826232539595 + 0.0686836481814803i	0.167337104051136 + 0.0260181621405383i	0.174452453642328 - 0.0219092911164304i	0.167800420580452 - 0.0714413728075437i	0.147099199419636 - 0.118575274832211i	0.113241533249837 - 0.159288667928752i	0.0682861556171027 - 0.189885538276416i	0.0153403417413645 - 0.207343748467799i	-0.0416508874258622 - 0.209605973673008i	-0.0982036104738224 - 0.195817620037381i	-0.149665205422202 - 0.166469361460585i	-0.191609497286585 - 0.123425325077488i	-0.220244307407588 - 0.0698383895380791i	-0.232789348611682 - 0.00994200961426356i	-0.227783036384111 + 0.0512636244536034i	-0.205296103041228 + 0.108412019132786i	-0.167019131266704 + 0.156234501836316i	-0.116219671553574 + 0.190037878848185i	-0.0575549446023068 + 0.206165427525473i	0.00325778915626479 + 0.202399843195598i	0.0598752546085762 + 0.178261381894183i	0.105852729754375 + 0.135177796432342i	0.135210831001226 + 0.0764905187564504i	0.143003884221227 + 0.00730939171110445i	0.125822010012637 - 0.0658118381351516i	0.0821975676711017 - 0.135327016793952i	0.0128486257644260 - 0.193255620024574i	-0.0792894063973771 - 0.231811859202102i	-0.189251258837958 - 0.243991044142979i	-0.310490349518966 - 0.224110374773517i	-0.426305118860084 - 0.173384663733430i	-0.531250216211973 - 0.0972383358203308i	-0.622657820612625 - 0.00162239857401486i	-0.699886393819243 + 0.107606275918503i	-0.764055893542958 + 0.226032213505553i	-0.819099753924204 + 0.356789870773980i	-0.864562425262023 + 0.497202372266341i	-0.893388528116149 + 0.614605334103857i	-0.910542663716834 + 0.709075647222323i	-0.919978742809974 + 0.787324045136173i	-0.923504913241287 + 0.856569309835188i
-0.111293516243573 + 0.0158717043350644i	-0.106407898794703 + 0.0491554592250595i	-0.0916681902238044 + 0.0808141509309261i	-0.0676245365286761 + 0.107943205210073i	-0.0356815108714098 + 0.127832864201183i	0.00197260276104663 + 0.138216745229803i	0.0425058836586531 + 0.137499547483871i	0.0826456439287215 + 0.124937721531347i	0.118938189888325 + 0.100758003350447i	0.148035890011732 + 0.0661968123508456i	0.166992211638046 + 0.0234564039309843i	0.173541937743288 - 0.0244288128099492i	0.166338313599053 - 0.0738042118424448i	0.145121043796978 - 0.120674494451468i	0.110798794102975 - 0.161030038062108i	0.0654439080901800 - 0.191188979368763i	0.0121741600052829 - 0.208145176644631i	-0.0450630536449663 - 0.209856750203398i	-0.101784649023867 - 0.195479419345821i	-0.153339430750402 - 0.165513832496445i	-0.195304749388955 - 0.121831337318781i	-0.223892406629344 - 0.0675873183586720i	-0.236324136798918 - 0.00701500534210997i	-0.231137050605947 + 0.0548876048013825i	-0.208398133977277 + 0.112758785917700i	-0.169791220755456 + 0.161332514182374i	-0.118573888173353 + 0.195915105580135i	-0.0593920434864754 + 0.212848535930536i	0.00204969613002892 + 0.209909072086391i	0.0594215610405520 + 0.186604171779244i	0.106287377357431 + 0.144346022729933i	0.136674490563727 + 0.0864566869450596i	0.145643147199495 + 0.0180188752465057i	0.129783855460475 - 0.0544396281771488i	0.0876285486206784 - 0.123403423865064i	0.0198943445451554 - 0.180925924753707i	-0.0704816299748896 - 0.219247161150691i	-0.178535452364902 - 0.231377354525307i	-0.297732903307421 - 0.211621573299068i	-0.411574912426393 - 0.161100314517378i	-0.514715150322686 - 0.0850858937987897i	-0.604634112022397 + 0.0106625709020799i	-0.680866296372005 + 0.120511122610520i	-0.744709030144187 + 0.240278612714617i	-0.800354245870175 + 0.373490144877334i	-0.847762721028923 + 0.517935099024656i	-0.879486025815333 + 0.640119856541322i	-0.900039287380860 + 0.739629090486646i	-0.913230901515872 + 0.823101208567081i	-0.921049789091522 + 0.898027120589592i
-0.109777634078750 + 0.0169236768539159i	-0.104619043439888 + 0.0498172346287820i	-0.0897078120046936 + 0.0810198683789299i	-0.0656078914963624 + 0.107654421883038i	-0.0337299208351418 + 0.127039447378539i	0.00373748879159244 + 0.136939342272665i	0.0439704090468178 + 0.135787674745066i	0.0837113305439100 + 0.122866132094109i	0.119526497336323 + 0.0984217538545905i	0.148092451870873 + 0.0637050851075560i	0.166488829488965 + 0.0209263827671389i	0.172477327200212 - 0.0268778115268634i	0.164734647108329 - 0.0760587504444516i	0.143020871641608 - 0.122630765464702i	0.108262644567409 - 0.162598029037358i	0.0625435830577362 - 0.192295495277379i	0.00898821922770338 - 0.208730946757264i	-0.0484538282641017 - 0.209879269276996i	-0.105300245758543 - 0.194910601310635i	-0.156903595364269 - 0.164333136078216i	-0.198848088675108 - 0.120022752971880i	-0.227349517223045 - 0.0651373334504867i	-0.239631284282003 - 0.00390841651771340i	-0.234228667406516 + 0.0586697643652749i	-0.211204890681193 + 0.117239986268147i	-0.172237350766777 + 0.166540629001194i	-0.120571279835567 + 0.201880191642647i	-0.0608372608445711 + 0.219598097033593i	0.00127307892524381 + 0.217462996118452i	0.0594425454441851 + 0.194969604121449i	0.107249129310336 + 0.153511761168977i	0.138727323711059 + 0.0963894839514498i	0.148939421666763 + 0.0286561929994702i	0.134479144278823 - 0.0431897502924172i	0.0938780704218170 - 0.111667581369833i	0.0278542878583781 - 0.168869381320029i	-0.0606495391412435 - 0.207069363380437i	-0.166665604230125 - 0.219305813017952i	-0.283661631187389 - 0.199885640619661i	-0.395335353639043 - 0.149831733733181i	-0.496436162172759 - 0.0742658221297504i	-0.584589605766914 + 0.0212467720671237i	-0.659508864813952 + 0.131312826344027i	-0.722689885509194 + 0.252009467345866i	-0.778591087935009 + 0.387265399994625i	-0.827621956607454 + 0.535394999108373i	-0.862044765062910 + 0.662185674705353i	-0.885927511254036 + 0.766712298031683i	-0.902906106459368 + 0.855512665110156i	-0.915145476217334 + 0.936355551101029i
-0.108203984301612 + 0.0178996328745659i	-0.102791609085636 + 0.0503861361478144i	-0.0877326356508555 + 0.0811209604003857i	-0.0636039174564730 + 0.107254596691965i	-0.0318206322617701 + 0.126136154126051i	0.00543050083299124 + 0.135560973680777i	0.0453354389602691 + 0.133990736559279i	0.0846535082128231 + 0.120732229817457i	0.119972877089327 + 0.0960522843047435i	0.147996025034185 + 0.0612147285624606i	0.165829096545334 + 0.0184354413937284i	0.171261175910720 - 0.0292499118625783i	0.162992895354508 - 0.0781991756391811i	0.140804335729667 - 0.124437802740146i	0.105640250330163 - 0.163986219622546i	0.0595936405878758 - 0.193198062872919i	0.00579375673621779 - 0.209096824959206i	-0.0518088309647629 - 0.209674550551494i	-0.108735737201457 - 0.194113750173246i	-0.160344433629282 - 0.162930666243126i	-0.202224853761295 - 0.118005948994198i	-0.230598817424367 - 0.0624984823832845i	-0.242693667353113 - 0.000637082055600924i	-0.237043067748846 + 0.0625906183493553i	-0.213704499238687 + 0.121833677632800i	-0.174346360335760 + 0.171834803821920i	-0.122201540065178 + 0.207904996915186i	-0.0618845959246686 + 0.226380746977459i	0.000929890935133348 + 0.225023712479497i	0.0599391196068848 + 0.203316552496412i	0.108733861495527 + 0.162629752535933i	0.141357558412532 + 0.106240085000087i	0.152875787135460 + 0.0391720032750059i	0.139885125705739 - 0.0321126627497025i	0.100916222237748 - 0.100172210712207i	0.0366890669245759 - 0.157140037446501i	-0.0498438367289558 - 0.195332065080401i	-0.153702663510134 - 0.207829072233613i	-0.268344368339013 - 0.188958697465176i	-0.377661924278240 - 0.139640717082178i	-0.476487448055745 - 0.0648567938907290i	-0.562585556771845 + 0.0300279603526867i	-0.635855831162140 + 0.139866168216323i	-0.698001312064427 + 0.261017230313767i	-0.753750621112001 + 0.397821111426553i	-0.804001589084740 + 0.549172529960119i	-0.840843696909645 + 0.680278378265344i	-0.867898287373159 + 0.789700491468564i	-0.888613197492533 + 0.883834020944340i	-0.905323927221504 + 0.970735273756551i
-0.106575268542940 + 0.0187989954390461i	-0.100929295791965 + 0.0508619989162056i	-0.0857462174200486 + 0.0811168564209088i	-0.0616162079916696 + 0.106744216656145i	-0.0299571036640799 + 0.125124366594522i	0.00704865380675013 + 0.134083745117518i	0.0465978477974373 + 0.132112682821411i	0.0854696951993705 + 0.118541355410787i	0.120275792322650 + 0.0936556417090628i	0.147745540664290 + 0.0587320492981609i	0.165013551274574 + 0.0159895900835617i	0.169895432829238 - 0.0315382407049702i	0.161116786281954 - 0.0802180455714363i	0.138478630617203 - 0.126089397316245i	0.102940417016237 - 0.165189540200916i	0.0566038133351187 - 0.193893048409189i	0.00260203339872656 - 0.209241212451259i	-0.0551157397937155 - 0.209241464392457i	-0.112077232906846 - 0.193089757127534i	-0.163646093405636 - 0.161311042529150i	-0.205419734560119 - 0.115789747020780i	-0.233626920583792 - 0.0596836851312074i	-0.245498036945656 + 0.00278429846995404i	-0.239566611884576 + 0.0666323101313058i	-0.215883807153709 + 0.126517107494516i	-0.176108177549444 + 0.177188383368110i	-0.123457393838463 + 0.213958529058392i	-0.0625286638925832 + 0.233162477373706i	0.00102064343106212 + 0.232554512392942i	0.0609065508301468 + 0.211603322741259i	0.110731926760337 + 0.171655890744635i	0.144549782047276 + 0.115963188709667i	0.157431657277802 + 0.0495160733739941i	0.145974476577302 - 0.0212611493451093i	0.108708631838709 - 0.0889680209775456i	0.0463557859464495 - 0.145787993348851i	-0.0381187777256748 - 0.184086173273438i	-0.139713847432147 - 0.196995627372210i	-0.251861838228660 - 0.178884857362762i	-0.358643707729434 - 0.130577139225276i	-0.454962480856672 - 0.0569194346944279i	-0.538707770186290 + 0.0369194796347085i	-0.609969974785842 + 0.146045496012050i	-0.670671609900670 + 0.267116560859590i	-0.725796947484350 + 0.404882864524848i	-0.776770351892167 + 0.558869562053103i	-0.815656742156077 + 0.693873358798931i	-0.845636248286604 + 0.807945225011664i	-0.869950982176300 + 0.907312261726677i	-0.891095597023574 + 1.00030014425873i
-0.104893740623665 + 0.0196202705797385i	-0.0990342499742800 + 0.0512437016240359i	-0.0837526039304921 + 0.0810080140273014i	-0.0596488078526758 + 0.106124923549607i	-0.0281431266406070 + 0.124006515770203i	0.00858795723441969 + 0.132510916439218i	0.0477548420884246 + 0.130156718850972i	0.0861586042479891 + 0.116297856759384i	0.120435126236119 + 0.0912378051520057i	0.147341625867136 + 0.0562630117338195i	0.164043568121800 + 0.0135956185439091i	0.168383884746040 - 0.0337353436174710i	0.159112132567579 - 0.0821082745589023i	0.136049262057895 - 0.127579153491192i	0.100170348090789 - 0.166203614100719i	0.0535838397653958 - 0.194378021354109i	-0.000576520941172831 - 0.209162025312235i	-0.0583628665728184 - 0.208579682691061i	-0.115310451192998 - 0.191841759670255i	-0.166792954189328 - 0.159480929001179i	-0.208417207840072 - 0.113383012625535i	-0.236418957983056 - 0.0567039666895475i	-0.248031017352030 + 0.00633964322072589i	-0.241787302346367 + 0.0707751626493420i	-0.217732602859033 + 0.131267551442808i	-0.177514179876515 + 0.182572913704041i	-0.124334007202470 + 0.220008668533936i	-0.0627678632931452 + 0.239909281404866i	0.00154483116896831 + 0.240017451863801i	0.0623376651159896 + 0.219788329678412i	0.113230787815286 + 0.180546848408186i	0.148287694931669 + 0.125512582453313i	0.162583143576266 + 0.0596414335795906i	0.152715100889272 - 0.0106829470115888i	0.117214648845048 - 0.0781054670825877i	0.0568055451434879 - 0.134861856077143i	-0.0255340442426463 - 0.173375655764422i	-0.124774203068036 - 0.186846653382871i	-0.234304442519474 - 0.169704055076981i	-0.338381164323747 - 0.122677716240961i	-0.431967263465684 - 0.0504968474618914i	-0.513065356699410 + 0.0418543250894738i	-0.581942808842035 + 0.149745414313800i	-0.640749128081237 + 0.270143084185193i	-0.694721404648641 + 0.408199963456405i	-0.745830893974952 + 0.564104660798330i	-0.786283883583748 + 0.702452821589061i	-0.818842859441823 + 0.820797122838371i	-0.846520959619596 + 0.925166702064796i	-0.871956329768556 + 1.02414323947872i
-0.103162921031692 + 0.0203620081687814i	-0.0971105156533447 + 0.0515305393026638i	-0.0817543209526439 + 0.0807951975635998i	-0.0577045323530366 + 0.105398277355727i	-0.0263824147617794 + 0.122785031536921i	0.0100451494023833 + 0.130845131004236i	0.0488042631661810 + 0.128126571199561i	0.0867178717308575 + 0.114006376695837i	0.120449292282678 + 0.0888036944508748i	0.146784882827591 + 0.0538141772403933i	0.162920966721362 + 0.0112604054909697i	0.166729098805734 - 0.0358355600778503i	0.156983544516657 - 0.0838647863621344i	0.133523922651440 - 0.128902320345624i	0.0973385846942682 - 0.167023892957346i	0.0505431789077631 - 0.194648836502668i	-0.00372946412252068 - 0.208858086396927i	-0.0615363730377909 - 0.207691775490557i	-0.118422739951302 - 0.190374160628986i	-0.169773554626219 - 0.157446020784403i	-0.211204244535655 - 0.110794696426220i	-0.238959747411278 - 0.0535718152553111i	-0.250278723437104 + 0.0100134487644469i	-0.243694126159628 + 0.0749988430635163i	-0.219242536275033 + 0.136059683324154i	-0.178557941677863 + 0.187961159802533i	-0.124827002360462 + 0.226025346801073i	-0.0626036537757645 + 0.246585600447561i	0.00249574178358264 + 0.247375177106036i	0.0642235263189245 + 0.227832525336383i	0.116216337943622 + 0.189258592121239i	0.152549755136572 + 0.134841455220674i	0.168302465490587 + 0.0695008405883233i	0.160072784969722 - 0.000425067856868910i	0.126391439417376 - 0.0676306178792925i	0.0679827508085343 - 0.124406745456693i	-0.0121580320144757 - 0.163243383982941i	-0.108964334850711 - 0.177417711141398i	-0.215769954056728 - 0.161442520658963i	-0.316990848492271 - 0.115965028328556i	-0.407625855743733 - 0.0456171713579641i	-0.485776624661223 + 0.0447932445956382i	-0.551882492147091 + 0.150895458619971i	-0.608319434416030 + 0.269965301893551i	-0.660556015342528 + 0.407548922196835i	-0.711125975272848 + 0.564529819713891i	-0.752556145874717 + 0.705521008638199i	-0.787236196298235 + 0.827614868781543i	-0.817935421100404 + 0.936614753376488i	-0.847409188941840 + 1.04132828293385i
-0.101385321637118 + 0.0210241134198246i	-0.0951611037674816 + 0.0517227813179857i	-0.0797556341937231 + 0.0804777292793824i	-0.0557874428423147 + 0.104564145029070i	-0.0246773357809215 + 0.121461512048919i	0.0114182887358114 + 0.129090083515268i	0.0497437438129627 + 0.126026989013313i	0.0871457029448359 + 0.111672190391555i	0.120317055636510 + 0.0863591994844518i	0.146075498928649 + 0.0513911912930787i	0.161648264076315 + 0.00898941243979184i	0.164935475357847 - 0.0378332453658355i	0.154736189141281 - 0.0854817975074430i	0.130909487949402 - 0.130053512883166i	0.0944544987979552 - 0.167647016104507i	0.0474923977458589 - 0.194703758741053i	-0.00684583332739758 - 0.208328439821676i	-0.0646252265058744 - 0.206578686027218i	-0.121401813402234 - 0.188691011953658i	-0.172573087215061 - 0.155213401247859i	-0.213766720625291 - 0.108035448664608i	-0.241238041492322 - 0.0503020065644163i	-0.252229974508780 + 0.0137877904557944i	-0.245275537332049 + 0.0792825263078662i	-0.220404629143967 + 0.140870599311097i	-0.179235617452993 + 0.193326758106589i	-0.124935824325095 + 0.231977788205670i	-0.0620377015728792 + 0.253156956377480i	0.00386629821676188 + 0.254589319324459i	0.0665513077212439 + 0.235694490459795i	0.119670460779414 + 0.197748728551215i	0.157312195699313 + 0.143907082060037i	0.174559920394896 + 0.0790480678681413i	0.168008530760386 + 0.00946404195450451i	0.136189785510655 - 0.0575893271307666i	0.0798291123441480 - 0.114463405671574i	0.00193745615660845 - 0.153724544504077i	-0.0923719861904606 - 0.168740062286417i	-0.196362850650786 - 0.154122750109573i	-0.294598343455689 - 0.110452567625680i	-0.382082894331439 - 0.0422877418113644i	-0.456994872187199 + 0.0457212492236559i	-0.519936792768118 + 0.149454307677782i	-0.573502310469634 + 0.266499173737508i	-0.623364339453177 + 0.402757859141650i	-0.672624623575647 + 0.559832319534458i	-0.714341432231763 + 0.702617824255213i	-0.750570673362232 + 0.827781698307608i	-0.783823234844939 + 0.940886806829010i	-0.816955769039744 + 1.05092446403167i
-0.0995636712964289 + 0.0216052852247214i	-0.0931883246463515 + 0.0518195980730956i	-0.0777596034447362 + 0.0800567843447946i	-0.0539008365372590 + 0.103625157014332i	-0.0230318227803696 + 0.120038718439611i	0.0127035364731084 + 0.127249247506251i	0.0505705108325271 + 0.123861561809173i	0.0874411364091442 + 0.109299314442349i	0.120039262032786 + 0.0839091796639655i	0.145215377261421 + 0.0489991034515724i	0.160227959738957 + 0.00678874116460526i	0.163006614408553 - 0.0397215126654522i	0.152375886113229 - 0.0869541081756019i	0.128212749598485 - 0.131028392272327i	0.0915262874201588 - 0.168069011950911i	0.0444411056565170 - 0.194541103707731i	-0.00991509224564996 - 0.207573247569532i	-0.0676169620839877 - 0.205242237758889i	-0.124233514675058 - 0.186797118142728i	-0.175177677099006 - 0.152792044674258i	-0.216092232136188 - 0.105116585754846i	-0.243242408907610 - 0.0469081355011200i	-0.253875428581960 + 0.0176451633735060i	-0.246524873119319 + 0.0836055786384018i	-0.221213502570609 + 0.145675800417720i	-0.179543260599936 + 0.198640504484954i	-0.124661364084500 + 0.237834244088981i	-0.0610755978282060 + 0.259590452303071i	0.00564735158504875 + 0.261623078025134i	0.0693063426509496 + 0.243333865704629i	0.123573574068324 + 0.205975477786377i	0.162548623879243 + 0.152665398927092i	0.181320526089966 + 0.0882399893775180i	0.176481501908519 + 0.0189433064919040i	0.146558826969290 - 0.0480227858075192i	0.0922815189640736 - 0.105072052309589i	0.0166763740546626 - 0.144853033287747i	-0.0750930134735550 - 0.160835599249495i	-0.176198992799517 - 0.147754669021407i	-0.271337150550246 - 0.106137934420645i	-0.355493478143614 - 0.0404991041553219i	-0.426893511458403 + 0.0446466326797456i	-0.486279809972214 + 0.145412850578687i	-0.536454082248255 + 0.259695032977869i	-0.583255841651144 + 0.393704458282483i	-0.630352526176051 + 0.549758357185098i	-0.671560449348751 + 0.693334676682062i	-0.708649625716720 + 0.820730075161853i	-0.743869244209936 + 0.937240702205618i	-0.780136643562327 + 1.05201160644312i
-0.0977005628176068 + 0.0221045862169826i	-0.0911958135740168 + 0.0518213555774773i	-0.0757690391973126 + 0.0795335093451443i	-0.0520483533328163 + 0.102582445739570i	-0.0214494841732221 + 0.118517989581272i	0.0138988183850694 + 0.125325033156599i	0.0512834826416650 + 0.121635046569727i	0.0876034875656506 + 0.106893097983707i	0.119615962769676 + 0.0814591235822165i	0.144205210730112 + 0.0466441836373028i	0.158662413154387 + 0.00466401358065136i	0.160946814736932 - 0.0414950839551088i	0.149908148860118 - 0.0882766367885519i	0.125440692573512 - 0.131823376644298i	0.0885619108444423 - 0.168287428422168i	0.0413993147941941 - 0.194159992631198i	-0.0129253154465367 - 0.206593708514159i	-0.0704990029871888 - 0.203685640299435i	-0.126906324322429 - 0.184698224897008i	-0.177577288094189 - 0.150189848960585i	-0.218169322717190 - 0.102048694114117i	-0.244960227248350 - 0.0434045798612191i	-0.255204679977781 + 0.0215679833214850i	-0.247434901045887 + 0.0879462694121390i	-0.221664929752849 + 0.150448868818710i	-0.179480016332739 + 0.203874571892592i	-0.124005291807404 + 0.243564296010441i	-0.0597236423065567 + 0.265850277788133i	0.00782667406580551 + 0.268439902189368i	0.0724715358913033 + 0.250714276749652i	0.127901644559420 + 0.213898443723853i	0.168228050975657 + 0.161073944606773i	0.188546684190041 + 0.0970328649524915i	0.185446130708480 + 0.0279704670744143i	0.157445395200062 - 0.0389699924555825i	0.105274704695717 - 0.0962690699700045i	0.0319796792232095 - 0.136658630028172i	-0.0572237295844136 - 0.153719640951926i	-0.155404824999927 - 0.142337666645446i	-0.247361518832657 - 0.103003773913347i	-0.328033456012960 - 0.0402181343395638i	-0.395664542670184 + 0.0416122072578454i	-0.451115270306916 + 0.138809555827209i	-0.497373399459747 + 0.249556250963482i	-0.540398883663362 + 0.380320550634707i	-0.584399541306429 + 0.534123344294216i	-0.624190890821705 + 0.677328215266133i	-0.661332489163266 + 0.805954079314607i	-0.697807686688158 + 0.925004431063849i	-0.736551600727836 + 1.04372989184657i
-0.0957992724789546 + 0.0225215492987354i	-0.0891862170585163 + 0.0517287959767901i	-0.0737871507772683 + 0.0789086306245023i	-0.0502330950536205 + 0.101438015658123i	-0.0199319206633842 + 0.116903015583024i	0.0150023984233445 + 0.123321051819048i	0.0518806833454026 + 0.119350817169208i	0.0876321225817452 + 0.104457834889002i	0.119047604359479 + 0.0790141710250480i	0.143046253240689 + 0.0443324132187397i	0.156954451627654 + 0.00262055377486636i	0.158761289443330 - 0.0431501784816077i	0.147339327600294 - 0.0894449635174256i	0.122600528029755 - 0.132434218620670i	0.0855707311067427 - 0.168299651271521i	0.0383776299609259 - 0.193559385728435i	-0.0158660502236343 - 0.205391799564532i	-0.0732613743784242 - 0.201913749780951i	-0.129409186406816 - 0.182400488007978i	-0.179758995559764 - 0.147415705931618i	-0.219986456618229 - 0.0988442478554873i	-0.246383220528291 - 0.0398061907901050i	-0.256210353313174 + 0.0255374388220198i	-0.247998701744501 + 0.0922827640040756i	-0.221755005391645 + 0.155166359616120i	-0.179046566241266 + 0.209000628907653i	-0.122973150406178 + 0.249136277246570i	-0.0579912679553932 + 0.271904414235153i	0.0103908872593034 + 0.275003870443381i	0.0760265308980034 + 0.257797174091351i	0.132627470527557 + 0.221479544567179i	0.174319611912173 + 0.169093810626496i	0.196201681727264 + 0.105387226954066i	0.194854963732655 + 0.0365049688610379i	0.168791683031669 - 0.0304687471367036i	0.118740577005126 - 0.0880846049416320i	0.0477631700866099 - 0.129162870513493i	-0.0388688710935368 - 0.147405003925385i	-0.134107176034520 - 0.137865642284041i	-0.222830523163953 - 0.101018788598536i	-0.299897046588930 - 0.0413853549372796i	-0.363533700008747 + 0.0366965863110639i	-0.414686077840972 + 0.129722518040899i	-0.456504096702997 + 0.236140942471408i	-0.495010698235484 + 0.362608590401261i	-0.534918538920887 + 0.512817182176007i	-0.572288549617223 + 0.654348462477264i	-0.608568006812493 + 0.783040819474282i	-0.645455177204972 + 0.903588213410746i	-0.685870413675843 + 1.02528535018877i
-0.0938619663037973 + 0.0228560902593009i	-0.0871631163908720 + 0.0515415778023348i	-0.0718174246459257 + 0.0781827681085699i	-0.0484573158503151 + 0.100194066261492i	-0.0184817915414146 + 0.115196356575603i	0.0160120324885298 + 0.121241009651041i	0.0523609527927786 + 0.117013966706806i	0.0875262829599885 + 0.101999056487749i	0.118334359462897 + 0.0765793877133104i	0.141740940638719 + 0.0420681477148301i	0.155107462334981 + 0.000663555590283277i	0.156453524220379 - 0.0446809799486095i	0.144675144805014 - 0.0904551729401319i	0.119700616795674 - 0.132858643295194i	0.0825617693332406 - 0.168104168498890i	0.0353843343859772 - 0.192739120648440i	-0.0187273685848063 - 0.203969104488242i	-0.0758919665563790 - 0.199930784980557i	-0.131730375021787 - 0.179910953643552i	-0.181712725896469 - 0.144479111351089i	-0.221534440205838 - 0.0955166036792307i	-0.247502007411332 - 0.0361302781355465i	-0.256884849248940 + 0.0295344346972355i	-0.248212449198988 + 0.0965928637768500i	-0.221482394247361 + 0.159802683791993i	-0.178243845833599 + 0.213991269775636i	-0.121570801345789 + 0.254519547681098i	-0.0558901529960145 + 0.277719718210483i	0.0133229164388685 + 0.281280861610354i	0.0799495415055547 + 0.264545754703059i	0.137724863736514 + 0.228680125119564i	0.180788247609861 + 0.176685968729908i	0.204241144301481 + 0.113264909233364i	0.204658999776274 + 0.0445106080462092i	0.180539662440390 - 0.0225531442360316i	0.132607346668125 - 0.0805479915596726i	0.0639394423311458 - 0.122385388548490i	-0.0201363026021736 - 0.141894398857625i	-0.112439782625832 - 0.134317743670666i	-0.197911440439403 - 0.100135291444415i	-0.271290332689488 - 0.0439243397265852i	-0.330744835779401 + 0.0299989310486098i	-0.377268257079324 + 0.118270361458195i	-0.414138828839643 + 0.219569217636235i	-0.447371328474739 + 0.340650935065772i	-0.482143094508998 + 0.485827296055701i	-0.516009708005045 + 0.624251974633185i	-0.550406604823734 + 0.751692788365274i	-0.586746125717326 + 0.872525477483253i	-0.627880071155421 + 0.996013157488403i
-0.0918913753632168 + 0.0231080402344475i	-0.0851295327877654 + 0.0512612137076200i	-0.0698627834252953 + 0.0773582639005135i	-0.0467238937906564 + 0.0988521854813052i	-0.0171017715362861 + 0.113400548381420i	0.0169257392082083 + 0.119088276335669i	0.0527234741623541 + 0.114627857900321i	0.0872859628542268 + 0.0995213232283879i	0.117477174828567 + 0.0741606599016887i	0.140291697830733 + 0.0398569605110949i	0.153125304485312 - 0.00120221038815133i	0.154028807734292 - 0.0460828307995992i	0.141921726086230 - 0.0913033749860230i	0.116747488943006 - 0.133094041426391i	0.0795432432935499 - 0.167699965307559i	0.0324302962962558 - 0.191700502751168i	-0.0214986641959872 - 0.202328294153959i	-0.0783807424959024 - 0.197740775449054i	-0.133859137886031 - 0.177237996070048i	-0.183428094952881 - 0.141391910957801i	-0.222804347374558 - 0.0920784867292719i	-0.248309589356739 - 0.0323927919968760i	-0.257223039520110 + 0.0335399037138577i	-0.248073447536312 + 0.100855514757826i	-0.220847542640838 + 0.164333285533641i	-0.177076565556582 + 0.218819024962613i	-0.119806322993999 + 0.259684187164879i	-0.0534318542708027 + 0.283263186141083i	0.0166045941055189 + 0.287237085136153i	0.0842165436082507 + 0.270926076301335i	0.143163140325320 + 0.235463758010578i	0.187596811591815 + 0.183814779736237i	0.212621017106067 + 0.120631268525645i	0.214804501456957 + 0.0519530680696489i	0.192627819571552 - 0.0152547671822298i	0.146803151643891 - 0.0736840463419069i	0.0804212039281527 - 0.116341077591108i	-0.00113385616045969 - 0.137187943738543i	-0.0905457249183711 - 0.131669663795235i	-0.172784606852773 - 0.100295165731298i	-0.242434488771599 - 0.0477378877874419i	-0.297563169649227 + 0.0216606590542070i	-0.339167023984646 + 0.104625587840242i	-0.370613360419156 + 0.200021897048572i	-0.397831862291312 + 0.314611045563843i	-0.426390294508635 + 0.453252212870070i	-0.455605539480004 + 0.587024925659945i	-0.487002016849058 + 0.711748377437736i	-0.521723498761863 + 0.831489958103271i	-0.562492690159158 + 0.955400950454376i
-0.0898909370258256 + 0.0232767136200745i	-0.0830875233174427 + 0.0508876254172195i	-0.0679256978333066 + 0.0764362385139728i	-0.0450357921583353 + 0.0974151751592432i	-0.0157941644182400 + 0.111519244249846i	0.0177418997028156 + 0.116866504504099i	0.0529672310691530 + 0.112196797126037i	0.0869118033025590 + 0.0970293174643703i	0.116478266843863 + 0.0717625441711060i	0.138700937792014 + 0.0377043190650185i	0.151011156435396 - 0.00297170345829761i	0.151491790478084 - 0.0473530982020175i	0.139085574109493 - 0.0919874852994537i	0.113748689562701 - 0.133137954539638i	0.0765232555574324 - 0.167085571595589i	0.0295242478869029 - 0.190443905886164i	-0.0241699539625165 - 0.200472617255881i	-0.0807175025231489 - 0.195350116293800i	-0.135786341444838 - 0.174389164803829i	-0.184895830151940 - 0.138164499807754i	-0.223786954504655 - 0.0885436914646240i	-0.248798750247542 - 0.0286091755201389i	-0.257220221933276 + 0.0375342560293861i	-0.247579896499301 + 0.105047516259786i	-0.219852461067284 + 0.168732488777768i	-0.175550359225699 + 0.223455956142977i	-0.117690406981302 + 0.264601844440320i	-0.0506319746244054 + 0.288505717091811i	0.0202164748627964 + 0.292839868799943i	0.0888013775204461 + 0.276904084007283i	0.148909241930353 + 0.241798495543334i	0.194707046762823 + 0.190446460730393i	0.221296994713126 + 0.127451510795561i	0.225238062085902 + 0.0588007872698391i	0.204992477377064 - 0.00860057598978942i	0.161254519144468 - 0.0675147717670986i	0.0971193150150788 - 0.111040241964416i	0.0180247643900315 - 0.133277859857166i	-0.0685677108567112 - 0.129886967120364i	-0.147631021425467 - 0.101426629655178i	-0.213561359773473 - 0.0527058880296750i	-0.264277053402366 + 0.0118510050594629i	-0.300726414707712 + 0.0890054250074343i	-0.326311894615027 + 0.177755594550111i	-0.346804481498696 + 0.284756030332410i	-0.368072553099861 + 0.415309964150892i	-0.391438176779523 + 0.542794035796493i	-0.418644845771016 + 0.663219643568692i	-0.450579202884791 + 0.780342133939764i	-0.489768614907567 + 0.903129543664294i
-0.0878631398602081 + 0.0233627286117215i	-0.0810412363614478 + 0.0504218216396508i	-0.0660092100299284 + 0.0754180071939321i	-0.0433947044710046 + 0.0958849910867487i	-0.0145601658079995 + 0.109554933399071i	0.0184603703043744 + 0.114580051918861i	0.0530919683334141 + 0.109726185456192i	0.0864034716869276 + 0.0945272629230470i	0.115338335622194 + 0.0693886235069698i	0.136970621765523 + 0.0356137988518966i	0.148769199120952 - 0.00464074839428733i	0.148848103546702 - 0.0484866309129801i	0.136172882492593 - 0.0925032376307494i	0.110712321778371 - 0.132989378069902i	0.0735109055009985 - 0.166262163147106i	0.0266752217595864 - 0.188971391985291i	-0.0267317510788007 - 0.198405582922739i	-0.0828921494485811 - 0.192764379626281i	-0.137502679819434 - 0.171372438755317i	-0.186108190630501 - 0.134806691620760i	-0.224476016616229 - 0.0849263343973075i	-0.248964907531960 - 0.0247979228428815i	-0.256873242965952 + 0.0414972596184711i	-0.246730666801339 + 0.109146726840327i	-0.218499399935080 + 0.172976690734956i	-0.173671574651778 + 0.227876734068009i	-0.115234482538008 + 0.269243765086985i	-0.0475087606632098 + 0.293415813094616i	0.0241345933584590 + 0.298057629939121i	0.0936757016766767 + 0.282447552117273i	0.154929049424684 + 0.247651601782026i	0.202076893411432 + 0.196549682075742i	0.230220824696607 + 0.133696484642558i	0.235906488906487 + 0.0650260334367254i	0.217571107542129 - 0.00261608795152102i	0.175885444624882 - 0.0620604425703145i	0.113943362743254 - 0.106492648590076i	0.0372300263060698 - 0.130152403180149i	-0.0466477791187542 - 0.128926268361924i	-0.122639032723717 - 0.103443468872261i	-0.184915314279353 - 0.0586890888961781i	-0.231191161709648 + 0.000772379464524131i	-0.262319157655627 + 0.0716777038595562i	-0.281678406680907 + 0.153090360752850i	-0.294776803869239 + 0.251438403211581i	-0.307700063574343 + 0.372355174335279i	-0.324008920744523 + 0.491852021413803i	-0.345782771195808 + 0.606305220797058i	-0.373678718972313 + 0.719155949613641i	-0.409965795119677 + 0.839099078832296i
-0.0858106374350734 + 0.0233658835551130i	-0.0789926788426062 + 0.0498642692639474i	-0.0641155429780047 + 0.0743052712259669i	-0.0418030919470656 + 0.0942638246324328i	-0.0134018983420130 + 0.107511237666172i	0.0190784341679201 + 0.112232667368902i	0.0530966071153977 + 0.107219070733080i	0.0857623802498154 + 0.0920195671428010i	0.114059847178654 + 0.0670439949354603i	0.135104676073015 + 0.0335898290744792i	0.146404248688242 - 0.00620544541797943i	0.146103569052167 - 0.0494805728840606i	0.133190095604431 - 0.0928482584722970i	0.107645054611570 - 0.132646236581271i	0.0705144633588131 - 0.165230057795541i	0.0238928900495137 - 0.187285594825765i	-0.0291758540887506 - 0.196131761982509i	-0.0848973267771869 - 0.189990466973876i	-0.138998584658017 - 0.168197304558032i	-0.187056166361241 - 0.131330504990439i	-0.224864591829143 - 0.0812402307550313i	-0.248803318486600 - 0.0209748879971533i	-0.256180854910467 + 0.0454104695687987i	-0.245527322354633 + 0.113132168578552i	-0.216794072275711 + 0.177042818941379i	-0.171450785393667 + 0.232055069020829i	-0.112451972155395 + 0.273581949075885i	-0.0440796183601905 + 0.297965268423479i	0.0283351143357981 + 0.302860897260416i	0.0988097270761081 + 0.287526760456597i	0.161186337489121 + 0.252992685358611i	0.209664390307968 + 0.202095036846094i	0.239343517646268 + 0.139338583301132i	0.246751659922173 + 0.0706026086185943i	0.230298769340895 + 0.00267543508157458i	0.190621884332550 - 0.0573365441123285i	0.130803062644516 - 0.102703571973525i	0.0563708615880976 - 0.127800237495576i	-0.0249285517195315 - 0.128743681379689i	-0.0979965404986388 - 0.106253278773572i	-0.156745301528932 - 0.0655310351886518i	-0.198632170051459 - 0.0113413383088957i	-0.224347705693358 + 0.0529544641173760i	-0.237196064744553 + 0.126420246354254i	-0.242316561342826 + 0.215118749491928i	-0.245888217840878 + 0.324880337910758i	-0.253939165920083 + 0.434677971034290i	-0.269020415721633 + 0.541414842863108i	-0.291575715252258 + 0.648247572493181i	-0.323555759847768 + 0.763495351261130i
-0.0837363840450034 + 0.0232878374350912i	-0.0769441722416640 + 0.0492161619894962i	-0.0622471852650182 + 0.0730997699413067i	-0.0402634371523061 + 0.0925546360815384i	-0.0123218098870550 + 0.105390853827807i	0.0195952516734094 + 0.109826992537808i	0.0529817572357960 + 0.104678875739483i	0.0849889728173769 + 0.0895105999943037i	0.112644188057084 + 0.0647338145462452i	0.133106218451347 + 0.0316368020922026i	0.143920383605955 - 0.00766213464693746i	0.143263390471866 - 0.0503319583206488i	0.130144523481599 - 0.0930219011907126i	0.104554516576437 - 0.132108994452897i	0.0675406071825786 - 0.163990021667519i	0.0211848519543836 - 0.185389339971055i	-0.0314915208196409 - 0.193656167243943i	-0.0867217456582280 - 0.187035351557190i	-0.140265966170600 - 0.164872849898103i	-0.187734166927161 - 0.127747798961980i	-0.224948369050165 - 0.0774998966850103i	-0.248310205323828 - 0.0171557910969563i	-0.255141634423022 + 0.0492555807415559i	-0.243973350622757 + 0.116981962902881i	-0.214743942385848 + 0.180906122085593i	-0.168898399617642 + 0.235964901510678i	-0.109358629806128 + 0.277589947208837i	-0.0403653241563395 + 0.302127883946673i	0.0327928451303937 + 0.307222959536176i	0.104170995270293 + 0.292114032443307i	0.167642599414942 + 0.257795139280162i	0.217424388313146 + 0.207056042993526i	0.248612756392276 + 0.144351825803954i	0.257716412199275 + 0.0755072909087630i	0.243110161549559 + 0.00725551056274584i	0.205389669855359 - 0.0533558695606554i	0.147613574463593 - 0.0996750429953474i	0.0753393821527549 - 0.126204630764886i	-0.00355287521265146 - 0.129287891837242i	-0.0738937460775336 - 0.109755699170709i	-0.129301488192509 - 0.0730636484674940i	-0.166929723786804 - 0.0242364076970973i	-0.187236224593363 + 0.0331936076218528i	-0.193385048669618 + 0.0982078205029608i	-0.190049219058596 + 0.176364124094387i	-0.183361998619903 + 0.273527321641893i	-0.182001426821330 + 0.371943469066106i	-0.189137352781259 + 0.469203061210466i	-0.205026044921070 + 0.568205629283181i	-0.231233757699708 + 0.676801908127449i
-0.0816422935441867 + 0.0231282326301385i	-0.0748988654017157 + 0.0484789486723745i	-0.0604067235781745 + 0.0718032360320661i	-0.0387773928140580 + 0.0907594779666865i	-0.0113211281091345 + 0.103197019880758i	0.0200103910179759 + 0.107367536626889i	0.0527477522588002 + 0.102110734099120i	0.0840848576267595 + 0.0870044661163988i	0.111094170623967 + 0.0624612248975106i	0.130978479137907 + 0.0297580453975616i	0.141322594915098 - 0.00900811101886953i	0.140333471739758 - 0.0510383771235229i	0.127042308018873 - 0.0930214125432760i	0.101449033897581 - 0.131377146431946i	0.0645984501641536 - 0.162544239448692i	0.0185595548623466 - 0.183286262182760i	-0.0336710558390633 - 0.190983975327268i	-0.0883588456438670 - 0.183905680188148i	-0.141299003057908 - 0.161408894780914i	-0.188135622928236 - 0.124070769862699i	-0.224721904887719 - 0.0737193376051103i	-0.247483511196736 - 0.0133583262862571i	-0.253756130061406 + 0.0530130301536463i	-0.242071431618174 + 0.120675568787152i	-0.212355415292771 + 0.184544932373165i	-0.166026547423071 + 0.239584436569153i	-0.105971085888893 + 0.281242887758967i	-0.0363885679900785 + 0.305875359278717i	0.0374780132124984 + 0.311117804262531i	0.109726080518587 + 0.296184140542943i	0.174259774027511 + 0.262033265740247i	0.225312206143259 + 0.211409244511064i	0.257978146407443 + 0.148714976664279i	0.268742771555488 + 0.0797204969006357i	0.255939663148459 + 0.0111078909991132i	0.220114870793016 - 0.0501293383123912i	0.164287672865339 - 0.0974072691273680i	0.0940299548076079 - 0.125345444274163i	0.0173429035596743 - 0.130505209594723i	-0.0505163678367631 - 0.113841800817786i	-0.102835183078812 - 0.0811063186703939i	-0.136419292233708 - 0.0376355933331631i	-0.151431215585554 + 0.0127914751626365i	-0.150813996867838 + 0.0689777040248150i	-0.138671905338021 + 0.135838557607910i	-0.120948719426353 + 0.219089885595420i	-0.109109882390046 + 0.304507927635934i	-0.107090095044180 + 0.390553766246919i	-0.114997703492228 + 0.479902316742807i	-0.133941965729858 + 0.579831154332316i
-0.0795315906060443 + 0.0228880968806676i	-0.0728589020736791 + 0.0476538706814649i	-0.0585965802983005 + 0.0704179193636972i	-0.0373469102718105 + 0.0888812308751303i	-0.0104006472959108 + 0.100933511674320i	0.0203232377605686 + 0.104857887239450i	0.0523950090666654 + 0.0995182737623900i	0.0830515672367016 + 0.0845051972582255i	0.109412346267071 + 0.0602300522904203i	0.128725104736182 + 0.0279575513345050i	0.138614799377102 - 0.0102395083180771i	0.137318670663077 - 0.0515979968351164i	0.123889632586175 - 0.0928469013484403i	0.0983357967011474 - 0.130451073922208i	0.0616966203180381 - 0.160894332484002i	0.0160256977325950 - 0.180979682106604i	-0.0357079550559981 - 0.188120954932712i	-0.0898022806067914 - 0.180609681047930i	-0.142089965484151 - 0.157814699444621i	-0.188254172064672 - 0.120311503474591i	-0.224181768056750 - 0.0699135575845823i	-0.246322838600485 - 0.00959891879970204i	-0.252026963384281 + 0.0566639013728689i	-0.239827448557567 + 0.124191982499396i	-0.209637391174501 + 0.187936448390725i	-0.162848563585399 + 0.242889308974013i	-0.102308684866649 + 0.284518227608616i	-0.0321730606825272 + 0.309185648831183i	0.0423622501927426 + 0.314521113303980i	0.115440018725608 + 0.299713729335598i	0.180995878054419 + 0.265685711710333i	0.233281160606818 + 0.215134152317431i	0.267388568933968 + 0.152408619662394i	0.279773827710408 + 0.0832255189593442i	0.268723834919660 + 0.0142194778250758i	0.234725316466628 - 0.0476637134402256i	0.180743330626791 - 0.0958979794534343i	0.112344214671525 - 0.125202948735213i	0.0376299027427819 - 0.132343447646180i	-0.0280398313686989 - 0.118406096688724i	-0.0775990327699192 - 0.0894696549891866i	-0.107450454935854 - 0.0512386840759860i	-0.117395353922463 - 0.00782089979923850i	-0.110082456345071 + 0.0393168412330707i	-0.0889400746995920 + 0.0943010429900502i	-0.0595659033026643 + 0.162506867338220i	-0.0363175604790954 + 0.233443143041084i	-0.0240177307589714 + 0.306611840506054i	-0.0226760785375482 + 0.384506765085431i	-0.0328835643366799 + 0.473740576222329i
-0.0774058362329718 + 0.0225687314388366i	-0.0708263021132079 + 0.0467426767550089i	-0.0568188279602481 + 0.0689460779328869i	-0.0359738064154828 + 0.0869224301094856i	-0.00956104690913281 + 0.0986022900046222i	0.0205339727309208 + 0.102301392624557i	0.0519237449136866 + 0.0969056391505076i	0.0818904461784881 + 0.0820171330625410i	0.107601654229299 + 0.0580453412479870i	0.126350531955075 + 0.0262393904727108i	0.135802297636831 - 0.0113541124289324i	0.134225677642439 - 0.0520085986062901i	0.120693494852638 - 0.0924974659236448i	0.0952208411274426 - 0.129332292236610i	0.0588410959683114 - 0.159042754606284i	0.0135900701310155 - 0.178473574805921i	-0.0375934846557383 - 0.185073306770217i	-0.0910439865818574 - 0.177156643144112i	-0.142633981732073 - 0.154102249212548i	-0.188087281859155 - 0.116482793604165i	-0.223326233713473 - 0.0660966536888623i	-0.244827493987740 - 0.00589386403337633i	-0.249956337976868 + 0.0601907033431678i	-0.237248035661609 + 0.127511945025954i	-0.206601045086245 + 0.191059573293811i	-0.159378949561797 + 0.245856720408330i	-0.0983907850502642 + 0.287391824454944i	-0.0277429728726888 + 0.312035989748072i	0.0474172561243465 + 0.317411314238422i	0.121277003736178 + 0.302682090385967i	0.187809547751034 + 0.268733365987712i	0.241283259049901 + 0.218212584613525i	0.276788430881187 + 0.155416782944111i	0.290751208544512 + 0.0860097674010102i	0.281400722230840 + 0.0165805126879674i	0.249152415767417 - 0.0459639429862148i	0.196902500899867 - 0.0951438796391779i	0.130187447592770 - 0.125757504588943i	0.0571837607121649 - 0.134750335931311i	-0.00663268097235015 - 0.123342629289070i	-0.0538278219853866 - 0.0979639831752858i	-0.0803556390622054 - 0.0647430320392944i	-0.0855922498842064 - 0.0281894424665996i	-0.0718101010570803 + 0.00986290511484311i	-0.0416606914581258 + 0.0526008862950356i	-0.000231581260999453 + 0.104854452813658i	0.0351884549335430 + 0.160015722306786i	0.0587602833098546 + 0.218781857813174i	0.0705257875258149 + 0.283512281363211i	0.0704728882646268 + 0.360074355273684i
-0.0752676476489994 + 0.0221702182736804i	-0.0688025138760642 + 0.0457470756090735i	-0.0550738846888790 + 0.0673900016225774i	-0.0346592871713156 + 0.0848866303040739i	-0.00880361720589398 + 0.0962081286027073i	0.0206425170583274 + 0.0997022373817630i	0.0513349238720568 + 0.0942764185306738i	0.0806036810958778 + 0.0795432229100558i	0.105664906972476 + 0.0559096492571256i	0.123858104085739 + 0.0246067844084472i	0.132890030732705 - 0.0123491315477859i	0.131060205730407 - 0.0522691555822551i	0.117460276448467 - 0.0919722282501638i	0.0921121593035392 - 0.128021077275323i	0.0560394404380813 - 0.156992467153706i	0.0112590097255748 - 0.175773120405752i	-0.0393212840516307 - 0.181847968533977i	-0.0920780562481166 - 0.173554578366548i	-0.142925996878632 - 0.150281867610078i	-0.187630865016220 - 0.112597794273187i	-0.222153342772242 - 0.0622836000732594i	-0.242999240810041 - 0.00225995585086569i	-0.247549611691548 + 0.0635754119101551i	-0.234340440617048 + 0.130616667876734i	-0.203257284122901 + 0.193894983266898i	-0.155633754113959 + 0.248466899952519i	-0.0942365909816856 + 0.289843146924692i	-0.0231246782509611 + 0.314405096151987i	0.0526086260251635 + 0.319768419845638i	0.127199573558228 + 0.305071126139459i	0.194658550866660 + 0.271159435770748i	0.249272069999017 + 0.220630984582740i	0.286127075216376 + 0.157728171129547i	0.301616907324712 + 0.0880638630170299i	0.293907317416046 + 0.0181837396821644i	0.263330211384501 - 0.0450348056569783i	0.212691785245139 - 0.0951409243336985i	0.147473221352261 - 0.126989925572006i	0.0758945070833803 - 0.137675904577978i	0.0135483577373280 - 0.128548648412495i	-0.0317453662794253 - 0.106404444506876i	-0.0554630395204678 - 0.0778370667309365i	-0.0564853839921007 - 0.0478414507396726i	-0.0366280578719227 - 0.0187178811870132i	0.00232405951750687 + 0.0116566740089001i	0.0559656525075998 + 0.0473471454312955i	0.104103086407531 + 0.0856797232405759i	0.139768266465330 + 0.128708481807274i	0.162998402607629 + 0.178709301844314i	0.174410867493255 + 0.240717111231513i
-0.0731196479738344 + 0.0216938338748183i	-0.0667910166488864 + 0.0446681138939917i	-0.0533647776456340 + 0.0657515853123003i	-0.0334045046675958 + 0.0827768091820300i	-0.00812791848782027 + 0.0937540888717994i	0.0206505296269220 + 0.0970636311948423i	0.0506306546766239 + 0.0916351277874151i	0.0791925310230538 + 0.0770890986553715i	0.103604391887568 + 0.0538267760580767i	0.121252110624323 + 0.0230612372530282i	0.129882860993119 - 0.0132228620893750i	0.127827538852694 - 0.0523786987662155i	0.114196079502340 - 0.0912724006858200i	0.0890157415287321 - 0.126518780814782i	0.0532993602806692 - 0.154745783152961i	0.00904060101792953 - 0.172883702795827i	-0.0408859665230489 - 0.178452509841156i	-0.0928994940589862 - 0.169812178901992i	-0.142961312206707 - 0.146363296774652i	-0.186882673131225 - 0.108669002474852i	-0.220663503579609 - 0.0584893281105166i	-0.240840111723850 + 0.00128644533159006i	-0.244811290542328 + 0.0667996935833993i	-0.231113677686748 + 0.133487433662231i	-0.199618623599992 + 0.196422847264429i	-0.151629791687325 + 0.250699524717365i	-0.0898700486416835 + 0.291854336760562i	-0.0183461777002459 + 0.316276921294714i	0.0579051470293995 + 0.321575897668597i	0.133170500049381 + 0.306864909812535i	0.201498908299313 + 0.272949999461093i	0.257198667756228 + 0.222377084034014i	0.295352405100409 + 0.159332605763587i	0.312315234214927 + 0.0893795778758192i	0.306183701980096 + 0.0190248872329312i	0.277194568547938 - 0.0448764904077799i	0.228043081223741 - 0.0958838132549834i	0.164124582246892 - 0.128880202126252i	0.0936636279933757 - 0.141073414955206i	0.0323646878073401 - 0.133929191669862i	-0.0115603088560745 - 0.114615113441404i	-0.0330789392638558 - 0.0902232948668227i	-0.0305186698517288 - 0.0663040883308724i	-0.00515912011956518 - 0.0457258526621478i	0.0421582977953382 - 0.0275540465783117i	0.107881678507156 - 0.00870264569209045i	0.169021790958743 + 0.0120589246535852i	0.217384402337915 + 0.0382646072078938i	0.252936592508776 + 0.0721758321391635i	0.276975059131486 + 0.117917418330524i
-0.0709637756771429 + 0.0211412071212413i	-0.0647938462389482 + 0.0435086771039437i	-0.0516930993490310 + 0.0640341336129454i	-0.0322099913039866 + 0.0805955452951621i	-0.00753459350328359 + 0.0912431957111281i	0.0205573188524430 + 0.0943895949896694i	0.0498118780196573 + 0.0889849703120451i	0.0776604565058088 + 0.0746570654937383i	0.101424190253487 + 0.0518003031421840i	0.118536703904348 + 0.0216059776393204i	0.126785729203120 - 0.0139739271057880i	0.124533536126524 - 0.0523359903611267i	0.110907523574731 - 0.0903986261126378i	0.0859383552467510 - 0.124829211544946i	0.0506265885434571 - 0.152307378343352i	0.00694139427795498 - 0.169809865247689i	-0.0422801067161454 - 0.174892944065810i	-0.0935032589137468 - 0.165939599393214i	-0.142737436694079 - 0.142359552817761i	-0.185841402731713 - 0.104708894912026i	-0.218857168710535 - 0.0547262655449491i	-0.238353402955662 + 0.00473027595406567i	-0.241747372634749 + 0.0698463720272478i	-0.227577382657293 + 0.136106545849579i	-0.195699476035377 + 0.198625907617663i	-0.147386100945401 + 0.252537809533549i	-0.0853136667878556 + 0.293407042073717i	-0.0134339051279730 + 0.317633285122911i	0.0632734987545734 + 0.322818440281760i	0.139149345239984 + 0.308050228309763i	0.208286756549653 + 0.274093879929319i	0.265014514334668 + 0.223442674823693i	0.304409312601583 + 0.160225905131809i	0.322789699570830 + 0.0899548200107928i	0.318172964534008 + 0.0191026939900766i	0.290685610983728 - 0.0454862170501221i	0.242894127907372 - 0.0973669638509279i	0.180074495631267 - 0.131418452206080i	0.110407459913473 - 0.144910229446133i	0.0496994139282645 - 0.139402989974329i	0.00654986574147759 - 0.122429912100298i	-0.0134781268463515 - 0.101609505578782i	-0.00811228802374164 - 0.0831110750752377i	0.0219807065607391 - 0.0704579656104691i	0.0769787023045696 - 0.0640203085556674i	0.154343372713830 - 0.0619020368305074i	0.228468167854985 - 0.0590927784704700i	0.289868435190404 - 0.0504816772166370i	0.338375636001469 - 0.0337513811724866i	0.375999545652061 - 0.00575338909360834i
-0.0688026192579411 + 0.0205129275160734i	-0.0628119140235537 + 0.0422704828238438i	-0.0500597589889565 + 0.0622399265894554i	-0.0310772721722220 + 0.0783456279731062i	-0.00702441916196173 + 0.0886787032938248i	0.0203629618301373 + 0.0916835049286043i	0.0488799274911008 + 0.0863292833407020i	0.0760101135479388 + 0.0722501441379770i	0.0991274727267867 + 0.0498325022244741i	0.115715654680322 + 0.0202441050126655i	0.123603552511618 - 0.0145997355677666i	0.121183844265158 - 0.0521415585653391i	0.107600321384613 - 0.0893524346859882i	0.0828863979444335 - 0.122954411766464i	0.0480282771620298 - 0.149680885254184i	0.00496673814909052 - 0.166557131492858i	-0.0434997391378047 - 0.171176747363634i	-0.0938854965773021 - 0.161945212774434i	-0.142251286408997 - 0.138280050093653i	-0.184505929109813 - 0.100729659058722i	-0.216735622401807 - 0.0510099424332278i	-0.235543480241114 + 0.00805614602539417i	-0.238366263776523 + 0.0727006188190233i	-0.223743116727797 + 0.138457121481314i	-0.191514768181259 + 0.200487160346671i	-0.142921297719063 + 0.253965459770093i	-0.0805904729075678 + 0.294485721496990i	-0.00841745122999782 + 0.318459802736962i	0.0686786254245392 + 0.323483468331729i	0.145097568855112 + 0.308617126361454i	0.214977469385809 + 0.274583837763494i	0.272670298515876 + 0.223823438889421i	0.313246486493165 + 0.160404705427939i	0.332984642112182 + 0.0897893101054068i	0.329818606357246 + 0.0184197738791021i	0.303750117457121 - 0.0468631317824108i	0.257191874874876 - 0.0995866007898434i	0.195265151495223 - 0.134592122425743i	0.126059024930616 - 0.149159173984142i	0.0654568778860329 - 0.144904334158682i	0.0224335591292333 - 0.129708646349312i	0.00309331842433722 - 0.111734580531289i	0.0103513694789893 - 0.0978188985603029i	0.0442211971147960 - 0.0922307632455001i	0.105948230730249 - 0.0967250276340749i	0.194169677216107 - 0.110796621424892i	0.280930582368794 - 0.125903700125323i	0.355409390819091 - 0.135289300782435i	0.417236606275152 - 0.136510952830762i	0.469147449949237 - 0.127429277728789i
-0.0666379193482709 + 0.0198104844920591i	-0.0608477891845599 + 0.0409552126633064i	-0.0484667894802133 + 0.0603712500733633i	-0.0300070260762320 + 0.0760308126640370i	-0.00659658437901667 + 0.0860639914006649i	0.0200695877337781 + 0.0889480671523112i	0.0478368580303546 + 0.0836718103940629i	0.0742435749311259 + 0.0698724271733459i	0.0967176812722930 + 0.0479257422340764i	0.112793718879452 + 0.0189758484811044i	0.120341468415907 - 0.0151002352562441i	0.117784530699517 - 0.0517949744037545i	0.104281654830670 - 0.0881340441884405i	0.0798664448260635 - 0.120896360383890i	0.0455106313315608 - 0.146871449309106i	0.00312249528243191 - 0.163132686651393i	-0.0445402835590216 - 0.167311749950875i	-0.0940426953905178 - 0.157838197285403i	-0.141500741742174 - 0.134135655491899i	-0.182875906632623 - 0.0967440946623615i	-0.214301879749246 - 0.0473542309168123i	-0.232416119700732 + 0.0112501786689254i	-0.234675684280278 + 0.0753480763040025i	-0.219623025797578 + 0.140523693959621i	-0.187080811444918 + 0.201990466842224i	-0.138255285534302 + 0.254966765652045i	-0.0757261143888323 + 0.295076331740567i	-0.00332681568181281 + 0.318744765072664i	0.0740875801468638 + 0.323560411866623i	0.150975823998900 + 0.308558090036396i	0.221525891811343 + 0.274415971467693i	0.280117302750473 + 0.223517305199656i	0.321813333044664 + 0.159870946956569i	0.342848567395600 + 0.0888877432372304i	0.341067916544531 + 0.0169807348769693i	0.316336353416871 - 0.0490034394259462i	0.270888623984750 - 0.102539876242565i	0.209651590663947 - 0.138393601726188i	0.140568168289723 - 0.153799677325062i	0.0795711379555105 - 0.150385325920750i	0.0359792528796007 - 0.136343085542678i	0.0164384129595546 - 0.120377700348360i	0.0245411920827865 - 0.110030655870949i	0.0610396818282554 - 0.110392736822536i	0.128276895560251 - 0.124666242335221i	0.226205384373938 - 0.153926340342660i	0.324886769550977 - 0.186455905389288i	0.412147859033166 - 0.213817372794154i	0.487350723725910 - 0.233374854529979i	0.553952367954873 - 0.244017406652580i
-0.0644719812153555 + 0.0190352541941379i	-0.0589032009989473 + 0.0395651983855806i	-0.0469146468703483 + 0.0584310054768062i	-0.0289992001654723 + 0.0736530278006727i	-0.00625159373709663 + 0.0834026308216195i	0.0196769134352281 + 0.0861876333680550i	0.0466841677442166 + 0.0810151240149426i	0.0723642082854200 + 0.0675258941740616i	0.0941992714307073 + 0.0460832734978397i	0.109775513198590 + 0.0178038902543800i	0.117004497591029 - 0.0154755836441460i	0.114340618908244 - 0.0512976411798154i	0.100956893100948 - 0.0867457052517139i	0.0768842373991391 - 0.118658484958936i	0.0430789804834101 - 0.143882688128030i	0.00141459534007993 - 0.159542062243091i	-0.0453969796683248 - 0.163306125909621i	-0.0939722768109847 - 0.153628063451877i	-0.140485039548935 - 0.129937905654918i	-0.180952969299561 - 0.0927642505246950i	-0.211558757025906 - 0.0437704435813698i	-0.228976832809491 + 0.0142988262279014i	-0.230685622182137 + 0.0777729375753325i	-0.215229339940083 + 0.142292384146241i	-0.182413862440375 + 0.203122886311082i	-0.133409950778076 + 0.255528680293102i	-0.0707455345525641 + 0.295167160771902i	0.00180788503650478 + 0.318477703096970i	0.0794636010193653 + 0.323041652640671i	0.156743871362511 + 0.307868342812961i	0.227888513600537 + 0.273588536255781i	0.287307168868499 + 0.222526342734046i	0.330057603521676 + 0.158630002737942i	0.352328695704116 + 0.0872563497635336i	0.351870220029279 + 0.0147922409019765i	0.328396510580800 - 0.0518979964635453i	0.283942639014460 - 0.106221204670043i	0.223202997641005 - 0.142825535616045i	0.153906593398370 - 0.158827708357264i	0.0920037285914924 - 0.155818172016338i	0.0471162934539882 - 0.142250924403371i	0.0264181264387888 - 0.127352668095742i	0.0341974525385833 - 0.119399291399289i	0.0719893992656659 - 0.124356739833338i	0.143247366320469 - 0.146903976647595i	0.249363137378503 - 0.189871693974303i	0.358862447482962 - 0.238830319131880i	0.458239449875843 - 0.283680191391163i	0.546530067146028 - 0.321516841742539i	0.627893014094791 - 0.352261225762050i
-0.0623066535882357 + 0.0181899055427727i	-0.0569795517493304 + 0.0381027651995081i	-0.0454052983809830 + 0.0564216980438769i	-0.0280555774104573 + 0.0712155719447909i	-0.00598950471996851 + 0.0806974009204053i	0.0191868591611821 + 0.0834051972004129i	0.0454244481691915 + 0.0783628958305607i	0.0703747618028766 + 0.0652131622455753i	0.0915754897609251 + 0.0443061516102252i	0.106665506683039 + 0.0167291631383044i	0.113599014752159 - 0.0157240567231068i	0.110858322879607 - 0.0506492953731574i	0.0976310468955989 - 0.0851899017152272i	0.0739454121366332 - 0.116245135270708i	0.0407382492932933 - 0.140720404704519i	-0.000153666782953366 - 0.155792464719689i	-0.0460663864984583 - 0.159168432152893i	-0.0936712559300772 - 0.149324306061058i	-0.139203153327620 - 0.125696374605959i	-0.178738594366431 - 0.0888007087482368i	-0.208510790758502 - 0.0402718075005401i	-0.225232734134628 + 0.0171879798840069i	-0.226405381823735 + 0.0799614421151399i	-0.210575940465251 + 0.143748267013780i	-0.177532066894897 + 0.203870304269684i	-0.128407364695960 + 0.255639512722900i	-0.0656758295689662 + 0.294747866908742i	0.00695573748564535 + 0.317650470067349i	0.0847712889278711 + 0.321922232863665i	0.162361959943603 + 0.306546092815832i	0.234021119370174 + 0.272104140050151i	0.294191848001592 + 0.220858211066248i	0.337929355554412 + 0.156691275592370i	0.361375113644124 + 0.0849068356326659i	0.362178271239173 + 0.0118674353517004i	0.339889817750969 - 0.0555382710290910i	0.296322264513539 - 0.110628103824638i	0.235899587118805 - 0.147891594754797i	0.166068888849357 - 0.164255072525948i	0.102746824036043 - 0.161206552478031i	0.0558176001151229 - 0.147397715027896i	0.0329525047353269 - 0.132540868637419i	0.0391366678203249 - 0.125651761271964i	0.0767233611634343 - 0.133619048108395i	0.150254024599417 - 0.162587645817160i	0.262664748534273 - 0.217284762387713i	0.381485005137344 - 0.281159527187473i	0.491931449357577 - 0.342509175205760i	0.592642142407976 - 0.398087960435624i	0.688442756687529 - 0.448824123291191i
-0.0601430243123656 + 0.0172756374658964i	-0.0550778648108175 + 0.0365695881857637i	-0.0439394129551913 + 0.0543460438083164i	-0.0271756102253544 + 0.0687223627047198i	-0.00580963692819383 + 0.0779520846809011i	0.0186003157134780 + 0.0806037238613959i	0.0440593374567364 + 0.0757179128681196i	0.0682781236452193 + 0.0629374291400068i	0.0888510706959289 + 0.0425968993698743i	0.103468903244417 + 0.0157526101815814i	0.110129302088939 - 0.0158461906133773i	0.107343007825622 - 0.0498510685186705i	0.0943110056474530 - 0.0834680635520227i	0.0710560406179245 - 0.113659711541938i	0.0384931424234985 - 0.137391368278028i	-0.00157878416933396 - 0.151891353893914i	-0.0465462814703936 - 0.154905959043188i	-0.0931390429597306 - 0.144936316479668i	-0.137655879973279 - 0.121422543418322i	-0.176234598219792 - 0.0848667269434966i	-0.205162472723895 - 0.0368723079740406i	-0.221192038653774 + 0.0199047376875806i	-0.221846556502413 + 0.0819025595200235i	-0.205677620540426 + 0.144881396855522i	-0.172453361055626 + 0.204222231457733i	-0.123268902336624 + 0.255288869344714i	-0.0605434886438440 + 0.293809402317075i	0.0120855276709769 + 0.316256803092207i	0.0899758806331040 + 0.320199853928621i	0.167790684417747 + 0.304592324862374i	0.239881291133153 + 0.269967217709953i	0.300725263500246 + 0.218520770793637i	0.345379799377448 + 0.154068324274585i	0.369938231516965 + 0.0818563771584751i	0.371945552934423 + 0.00822228237749192i	0.350779304661579 - 0.0599133082912634i	0.308004064301423 - 0.115757477403225i	0.247732062709165 - 0.153601534701174i	0.177065991631098 - 0.170104806050589i	0.111833508466375 - 0.166576166532587i	0.0621116187562904 - 0.151791796268612i	0.0360297436506896 - 0.135889401984603i	0.0392643276070998 - 0.128606065801511i	0.0750014379059177 - 0.137785693857029i	0.148818344291818 - 0.170996193860840i	0.265273513413464 - 0.234956667779395i	0.391521064382229 - 0.311705256269783i	0.511598706582957 - 0.388045344543143i	0.623670802618638 - 0.460319621840910i	0.733161281653081 - 0.530393257260159i
-0.0579841540327067 + 0.0162942683855039i	-0.0531999553925749 + 0.0349680055739934i	-0.0425172733608917 + 0.0522065518859014i	-0.0263589483018656 + 0.0661752990631996i	-0.00571060822612116 + 0.0751699066494696i	0.0179193021523484 + 0.0777869997902027i	0.0425920596482234 + 0.0730833447146093i	0.0660776531325440 + 0.0607014600052012i	0.0860292564413181 + 0.0409576400871665i	0.100190132523085 + 0.0148754077000543i	0.106600303839164 - 0.0158427949558368i	0.103799501141176 - 0.0489059964340919i	0.0910015528551946 - 0.0815840323426399i	0.0682205438543250 - 0.110906139699333i	0.0363478551007778 - 0.133899815691371i	-0.00285597382751598 - 0.147845265797873i	-0.0468330790795007 - 0.150528432377052i	-0.0923747681973766 - 0.140473983090775i	-0.135845135320939 - 0.117126128100451i	-0.173446167610630 - 0.0809727750517814i	-0.201519997113515 - 0.0335828728172550i	-0.216862694356980 + 0.0224370666789433i	-0.217021006785587 + 0.0835827660933556i	-0.200548655739968 + 0.145678613617584i	-0.167196078491832 + 0.204168079493430i	-0.118018303645190 + 0.254468823260681i	-0.0553755876556530 + 0.292347517546385i	0.0171657541790049 + 0.314295020853078i	0.0950410418506092 + 0.317874865678941i	0.172990198195815 + 0.302012263659665i	0.245424958182359 + 0.267187351423639i	0.306861738918524 + 0.215527360690662i	0.352362716837563 + 0.150777624753993i	0.377972484442238 + 0.0781232097729494i	0.381130009532580 + 0.00387519086000401i	0.361031469378357 - 0.0650079160962011i	0.318972187717686 - 0.121606735917849i	0.258710435071721 - 0.159971171038755i	0.186933596023027 - 0.176414257537110i	0.119323420772502 - 0.171985291265389i	0.0660765763929248 - 0.155487676554551i	0.0357177502902372 - 0.137414935272024i	0.0345866911681240 - 0.128189871939448i	0.0667119507668954 - 0.136604803307508i	0.138626261832436 - 0.171573713082101i	0.256548093127433 - 0.241871367964238i	0.387944998864388 - 0.328928081667400i	0.515809007934158 - 0.418211273202418i	0.637778084572010 - 0.505590919608128i	0.759773737354117 - 0.593775955088099i
-0.0558307100166790 + 0.0152482476216933i	-0.0513469087117017 + 0.0333007622057374i	-0.0411398625613942 + 0.0500060610357227i	-0.0256060026058463 + 0.0635781329271837i	-0.00569116636469033 + 0.0723538690652557i	0.0171463533303199 + 0.0749580808521132i	0.0410250442919394 + 0.0704622305493178i	0.0637763689878527 + 0.0585067845969144i	0.0831142008197880 + 0.0393891110361733i	0.0968342926327244 + 0.0140982032279026i	0.103018818851088 - 0.0157134593806449i	0.100234812498869 - 0.0478144648703926i	0.0877072591117147 - 0.0795407257199391i	0.0654428278484800 - 0.107989854836012i	0.0343063030129176 - 0.130252045554064i	-0.00398353192769882 - 0.143661542491471i	-0.0469258428155704 - 0.146044253024661i	-0.0913783184408409 - 0.135947531600772i	-0.133772714279763 - 0.112819163737503i	-0.170377083318848 - 0.0771298362088978i	-0.197591419594379 - 0.0304138303668686i	-0.212254793162340 + 0.0247743212509322i	-0.211939912375518 + 0.0849915096748029i	-0.195204222062966 + 0.146129824988756i	-0.161779472905892 + 0.203699686621381i	-0.112678322868476 + 0.253173056739568i	-0.0501998900784661 + 0.290356885353885i	0.0221653289895611 + 0.311763132489149i	0.0999334764219647 + 0.314950426018452i	0.177921746321282 + 0.298812472770496i	0.250610328266830 + 0.263776229040910i	0.312557485385288 + 0.211896514621222i	0.358831266914237 + 0.146840538957789i	0.385433170038280 + 0.0737309997583434i	0.389692725517970 - 0.00114964526057031i	0.370616720764920 - 0.0708045963308969i	0.329215376272298 - 0.128171946766966i	0.268854335945866 - 0.167019228254107i	0.195732914495124 - 0.183237728655527i	0.125317609135162 - 0.177524360669277i	0.0678469608662134 - 0.158601290393018i	0.0321656416597403 - 0.137224114408792i	0.0252363695922601 - 0.124443396052190i	0.0519102280295293 - 0.129980264176476i	0.119560895448887 - 0.163969933865552i	0.236078194679795 - 0.237257491561611i	0.369996407088090 - 0.331559081398665i	0.503422160064327 - 0.431213440071050i	0.633412375912214 - 0.531560269640170i	0.766267347031929 - 0.636024678043231i
-0.0536843709626425 + 0.0141386381799419i	-0.0495197209624681 + 0.0315699059737626i	-0.0398075270055214 + 0.0477479487297517i	-0.0249160403718081 + 0.0609345267133221i	-0.00575078828767964 + 0.0695072583629806i	0.0162822871030433 + 0.0721198992956742i	0.0393610766999723 + 0.0678565182149258i	0.0613790679657886 + 0.0563554378239788i	0.0801109727626868 + 0.0378932953375476i	0.0934060178481215 + 0.0134212393375342i	0.0993885011149718 - 0.0154591377423396i	0.0966522173855022 - 0.0465787922860470i	0.0844329565156773 - 0.0773419867052733i	0.0627284042414821 - 0.104915917261997i	0.0323729407500880 - 0.126455068492365i	-0.00495894429912913 - 0.139347906732228i	-0.0468245353240433 - 0.141461375942733i	-0.0901507551284151 - 0.131365953594589i	-0.131441037596469 - 0.108511004091743i	-0.167031070837460 - 0.0733485300463238i	-0.193382047516792 - 0.0273768049735669i	-0.207378559860788 + 0.0269054658386179i	-0.206618083764502 + 0.0861199749450126i	-0.189662671443121 + 0.146227988966496i	-0.156224421874903 + 0.202809657121837i	-0.107271626893038 + 0.251395220984393i	-0.0450410888197217 + 0.287834559147520i	0.0270542825020982 + 0.308662094261345i	0.104617269319380 + 0.311431944590579i	0.182546800116155 + 0.295004082209179i	0.255394447809834 + 0.259749352360173i	0.317766068687337 + 0.207647743648234i	0.364740964099360 + 0.142283128394648i	0.392278061368057 + 0.0687082778664754i	0.397597365342174 - 0.00682591019860000i	0.379512589096480 - 0.0772825628040235i	0.338731075149017 - 0.135445372108798i	0.278193079668263 - 0.174769832809272i	0.203543353240401 - 0.190643795110873i	0.129956090392502 - 0.183310400920304i	0.0676174782337077 - 0.161299997754823i	0.0256138756474460 - 0.135513258992851i	0.0114668457456702 - 0.117550331716660i	0.0308074820524435 - 0.118010797132885i	0.0917213190102702 - 0.148082909159592i	0.203727400533102 - 0.220647000172890i	0.337219708538404 - 0.318674976522245i	0.473627817024150 - 0.425631565906455i	0.609366276022125 - 0.536264151993612i	0.750969685520916 - 0.654554514548897i
-0.0515473964628738 + 0.0129676128105659i	-0.0477193271317761 + 0.0297783877814559i	-0.0385200991570918 + 0.0454346862660385i	-0.0242887904565386 + 0.0582465940134857i	-0.00588824696287177 + 0.0666329362126170i	0.0153300134975640 + 0.0692754078332842i	0.0376035933973388 + 0.0652697039486655i	0.0588890587562115 + 0.0542499668833242i	0.0770236343529092 + 0.0364707957352857i	0.0899098400912704 + 0.0128441783791990i	0.0957145737388673 - 0.0150818812296380i	0.0930579325074970 - 0.0452025975731076i	0.0811841937751298 - 0.0749920237768136i	0.0600805484613071 - 0.101688695788636i	0.0305499301882462 - 0.122514020955924i	-0.00577956662786477 - 0.134911577371740i	-0.0465275252391583 - 0.136788815885445i	-0.0886927746339500 - 0.126738168431196i	-0.128852900264669 - 0.104211493047688i	-0.163414930071268 - 0.0696403501763087i	-0.188901162608072 - 0.0244821959272259i	-0.202244585518107 + 0.0288207624705098i	-0.201069502546761 + 0.0869590639120456i	-0.183940665544765 + 0.145965764583130i	-0.150550371217382 + 0.201492684672272i	-0.101822146634680 + 0.249133801680590i	-0.0399269137732176 + 0.284783407026718i	0.0318022970823924 + 0.304997625381599i	0.109058063099461 + 0.307327659481421i	0.186827785057203 + 0.290600244522961i	0.259737425232576 + 0.255124969142928i	0.322445354428609 + 0.202803181303062i	0.370047630373390 + 0.137132008525927i	0.398464699265795 + 0.0630863972629643i	0.404809458586005 - 0.0131210764218864i	0.387698761083230 - 0.0844175578188733i	0.347524335981903 - 0.143422594728412i	0.286768337592504 - 0.183247935088684i	0.210460424470963 - 0.198710102705600i	0.133406545512250 - 0.189492978088136i	0.0656396287136375 - 0.163810939132545i	0.0163875064100985 - 0.132575297638652i	-0.00634443081245678 - 0.107828302957865i	0.00379759829527837 - 0.100982464940516i	0.0554471329866156 - 0.124073246493204i	0.159669706539186 - 0.191919410923721i	0.289539399529285 - 0.289761376138813i	0.426027970972004 - 0.400491203212622i	0.564865274024515 - 0.518213627202991i	0.712652795561608 - 0.647271816768314i
-0.0494204346408122 + 0.0117374114929896i	-0.0459469751914537 + 0.0279286828533573i	-0.0372784029926788 + 0.0430694769690362i	-0.0237232292753972 + 0.0555182643105237i	-0.00610122476429659 + 0.0637340769266119i	0.0142913651258068 + 0.0664272686608572i	0.0357544738384936 + 0.0627035282086702i	0.0563097850539514 + 0.0521911124950565i	0.0738567819127938 + 0.0351221450826972i	0.0863505624270737 + 0.0123666991070693i	0.0920017451006508 - 0.0145830683956208i	0.0894571155435218 - 0.0436880691530293i	0.0779655064756086 - 0.0724949397973275i	0.0575030960490890 - 0.0983146692644264i	0.0288410466646704 - 0.118436076408185i	-0.00644340891089587 - 0.130360023419572i	-0.0460350179238155 - 0.132035207506736i	-0.0870069784575686 - 0.122074781331348i	-0.126013031949674 - 0.0999311068481369i	-0.159534569989681 - 0.0660135968549504i	-0.184157877180612 - 0.0217374872542742i	-0.196864308920532 + 0.0305126213437119i	-0.195306421784152 + 0.0875003278304767i	-0.178053797421213 + 0.145336338964684i	-0.144777225761004 + 0.199746017861383i	-0.0963534612253101 + 0.246387936340488i	-0.0348855738217954 + 0.281203969649283i	0.0363782578778071 + 0.300774404612556i	0.113222384888388 + 0.302647510260812i	0.190726467243352 + 0.285615313345528i	0.263599447861179 + 0.249924310591923i	0.326555683744293 + 0.197392545039270i	0.374710463274268 + 0.131422385467383i	0.403954598445887 + 0.0569035132407915i	0.411297262120796 - 0.0199992556930491i	0.395156890118592 - 0.0921803293912399i	0.355600703545934 - 0.152092494312302i	0.294628790055343 - 0.192480743894146i	0.216604250107872 - 0.207527991910363i	0.135873946896161 - 0.196251809056070i	0.0622202337966974 - 0.166410619247886i	0.00490181014461239 - 0.128789423164002i	-0.0276839626344636 - 0.0957477434916092i	-0.0285353827194928 - 0.0794025569511397i	0.0113318208249514 - 0.0924034348337975i	0.104409295200623 - 0.151351095272421i	0.227268424309716 - 0.244783165393007i	0.360675167934584 - 0.355355915101890i	0.499635731851474 - 0.476500940407154i	0.650625120147872 - 0.612691038044079i
-0.0473056764808924 + 0.0104502418239890i	-0.0442035709141814 + 0.0260238218173739i	-0.0360820705627045 + 0.0406548536659321i	-0.0232191974118954 + 0.0527520316922647i	-0.00638906680659940 + 0.0608137868236704i	0.0131687623011445 + 0.0635773048819378i	0.0338180149788557 + 0.0601594184531236i	0.0536455358528515 + 0.0501810590564580i	0.0706140765827610 + 0.0338482157841949i	0.0827334113677949 + 0.0119883309819211i	0.0882552751587996 - 0.0139639221998433i	0.0858527147548152 - 0.0420380146104698i	0.0747804423677299 - 0.0698548147210775i	0.0550008956254610 - 0.0947996363974983i	0.0272496017105007 - 0.114228703853560i	-0.00695040429877619 - 0.125701332411151i	-0.0453487806008656 - 0.127208801053170i	-0.0850956262014215 - 0.117383999994533i	-0.122925495397772 - 0.0956778567658790i	-0.155396394393656 - 0.0624772126644468i	-0.179160785477912 - 0.0191534147113852i	-0.191249584624080 + 0.0319725381997015i	-0.189345121760263 + 0.0877392409774235i	-0.172020652575632 + 0.144336426360563i	-0.138925429985657 + 0.197566777411582i	-0.0908880935544651 + 0.243156945432916i	-0.0299413890582908 + 0.277099783405904i	0.0407528144405201 + 0.296000553362943i	0.117077275078455 + 0.297404206819753i	0.194208093573343 + 0.280068025946363i	0.266941612056097 + 0.244172331278190i	0.330055417181730 + 0.191446323358338i	0.378689649300331 + 0.125190664640016i	0.408710662696820 + 0.0501995371537215i	0.417030081028399 - 0.0274188053043349i	0.401870687003744 - 0.100535943497116i	0.362972738576608 - 0.161439631579258i	0.301835441853948 - 0.202494440316540i	0.222105353473043 - 0.217193945869229i	0.137589418638400 - 0.203782306153890i	0.0577146966128278 - 0.169429034860183i	-0.00834373965670654 - 0.124635857003190i	-0.0519075486455318 - 0.0819310144260177i	-0.0654225221759824 - 0.0540024345526933i	-0.0397639676431135 - 0.0538470238713819i	0.0388202188537136 - 0.0996412428164595i	0.151175748235086 - 0.184233149471298i	0.278141595234802 - 0.290405823155519i	0.413976938091722 - 0.410899363189849i	0.564817271261729 - 0.550065356172651i
-0.0452035145086247 + 0.00910826428536626i	-0.0424888430511814 + 0.0240662314087952i	-0.0349312866031333 + 0.0381938045174029i	-0.0227762287209723 + 0.0499513459573725i	-0.00675012475094697 + 0.0578753813342213i	0.0119644325335335 + 0.0607286232907433i	0.0317971531754418 + 0.0576398624919085i	0.0509006037925811 + 0.0482206014071412i	0.0673006348437539 + 0.0326487431768382i	0.0790631232259183 + 0.0117079333215329i	0.0844805872741690 - 0.0132268467967102i	0.0822507921796816 - 0.0402563884837694i	0.0716334291479555 - 0.0670762693543292i	0.0525755080525432 - 0.0911481102189128i	0.0257757087091871 - 0.109898274947493i	-0.00729929461488219 - 0.120943841523058i	-0.0444689857449309 - 0.122318264582610i	-0.0829622731905377 - 0.112673921261463i	-0.119595761067955 - 0.0914611212105582i	-0.151007644154948 - 0.0590410128666517i	-0.173918950380179 - 0.0167366870347405i	-0.185412088294363 + 0.0331943619847495i	-0.183200255823336 + 0.0876697752495572i	-0.165859636389496 + 0.142961509397828i	-0.133016103475184 + 0.194952968368652i	-0.0854502218679845 + 0.239443551455289i	-0.0251214811939789 + 0.272477464583934i	0.0448984129703253 + 0.290687413653555i	0.120592899161343 + 0.291614647434681i	0.197239820555077 + 0.273979244109753i	0.269728281403075 + 0.237895021397126i	0.332906509531745 + 0.184997614589658i	0.381946422480499 + 0.118476745979425i	0.412696847878732 + 0.0430204155854298i	0.421979916497304 - 0.0353312645610289i	0.407826977135187 - 0.109442108809855i	0.369654584791951 - 0.171444500842925i	0.308452277427975 - 0.213311561971975i	0.227108500770384 - 0.227810428734549i	0.138809802085749 - 0.212306720397505i	0.0525265310822404 - 0.173246012725665i	-0.0227717859356787 - 0.120677346669996i	-0.0782478971285866 - 0.0671317627054138i	-0.105906613557898 - 0.0257296182536072i	-0.0967144839757964 - 0.00950335847252859i	-0.0358731071982159 - 0.0379346816321066i	0.0624809424136336 - 0.109162542232025i	0.179539146763428 - 0.206482005793361i	0.308799725352031 - 0.321938986548473i	0.455843785093187 - 0.459493787711333i
-0.0431146712807433 + 0.00771386007738344i	-0.0408030758449036 + 0.0220581558033931i	-0.0338255792735697 + 0.0356895888463683i	-0.0223924801072905 + 0.0471183949181419i	-0.00718204778689302 + 0.0549202320405499i	0.0106812710750776 + 0.0578840948998224i	0.0296947018490719 + 0.0551471700145973i	0.0480784664223744 + 0.0463108282696238i	0.0639208692868384 + 0.0315244308285615i	0.0753435782171504 + 0.0115246365648046i	0.0806807292418398 - 0.0123746409205120i	0.0786549482185743 - 0.0383464468785420i	0.0685287989944140 - 0.0641643025950195i	0.0502305124593922 - 0.0873665025410142i	0.0244210179739742 - 0.105451706233252i	-0.00749078353627272 - 0.116095218940951i	-0.0433969757229522 - 0.117371294951325i	-0.0806093648318598 - 0.107953612402277i	-0.116030179008188 - 0.0872894669888980i	-0.146377698598537 - 0.0557120427193406i	-0.168444424369877 - 0.0144942445804550i	-0.179366091402526 + 0.0341723854537636i	-0.176886111330999 + 0.0872870252884836i	-0.159586596570933 + 0.141209556030163i	-0.127068113471508 + 0.191906924688348i	-0.0800607677358632 + 0.235252371999457i	-0.0204501128368730 + 0.267345148247776i	0.0487868903283394 + 0.284846813750561i	0.123737693495358 + 0.285294881221260i	0.199788096705496 + 0.267372474593167i	0.271925618693820 + 0.231123565102928i	0.335072737342704 + 0.178083548843247i	0.384442975500697 + 0.111325177251692i	0.415878202756675 + 0.0354174047389032i	0.426118712407815 - 0.0436854781943097i	0.413014071240876 - 0.118851497420459i	0.375664087987786 - 0.182077358760483i	0.314544336131514 - 0.224949239884023i	0.231763554164313 - 0.239477431491884i	0.139809845040053 - 0.222055601168336i	0.0470941850563683 - 0.178268919580158i	-0.0377387349892987 - 0.117549021823526i	-0.105823350350192 - 0.0522456899564465i	-0.148855055352163 + 0.00426308080673188i	-0.158129114442301 + 0.0392155020520651i	-0.118061612393842 + 0.0321629160058979i	-0.0371160407556342 - 0.0212172535257225i	0.0665417610516648 - 0.105133871721257i	0.185667910129658 - 0.210959110039959i	0.325078919776531 - 0.342004081868633i
-0.0410402504102366 + 0.00626923438045141i	-0.0391473965740874 + 0.0200028728777565i	-0.0327650075787055 + 0.0331449211493878i	-0.0220677878749723 + 0.0442558893473741i	-0.00768364344192568 + 0.0519515710304243i	0.00932301723803553 + 0.0550456621106954i	0.0275154151757712 + 0.0526828649482168i	0.0451830490689038 + 0.0444529634365486i	0.0604785524441572 + 0.0304745903693270i	0.0715797486038403 + 0.0114366724738186i	0.0768614471101598 - 0.0114097201004965i	0.0750692036992617 - 0.0363118144902060i	0.0654690057640955 - 0.0611234240145697i	0.0479682712443390 - 0.0834610941752380i	0.0231872543558569 - 0.100895838349727i	-0.00752495789724911 - 0.111162719150912i	-0.0421361968153144 - 0.112377301845308i	-0.0780426473739709 - 0.103232613578027i	-0.112234617089149 - 0.0831705841931374i	-0.141514636260284 - 0.0524969122745213i	-0.162747481144917 - 0.0124329049410886i	-0.173124078708566 + 0.0349012893232018i	-0.170419369025517 + 0.0865890346972442i	-0.153219415433022 + 0.139080554326396i	-0.121101037879444 + 0.188430048810994i	-0.0747427055310437 + 0.230588168023814i	-0.0159520603040366 + 0.261711873626185i	0.0523912912380370 + 0.278491891812261i	0.126483604704705 + 0.278463925171703i	0.201822995885118 + 0.260274353934911i	0.273499547838079 + 0.223892601524825i	0.336520113005959 + 0.170747050449234i	0.386148265388113 + 0.103784188891866i	0.418224709601873 + 0.0274451226240848i	0.429420394592075 - 0.0524208561364735i	0.417419412150308 - 0.128710581605738i	0.381016727047945 - 0.193302668212367i	0.320180403334439 - 0.237414215451805i	0.236225615703619 - 0.252289523143543i	0.140872330537100 - 0.233266024744923i	0.0418849746711947 - 0.184938170789576i	-0.0525410321400054 - 0.115949644362394i	-0.133653071732937 - 0.0382904430247425i	-0.192977943816385 + 0.0346086504264305i	-0.222382821033633 + 0.0905891519423991i	-0.205790518547321 + 0.108601329082538i	-0.145450166953874 + 0.0773663790587252i	-0.0585931585157858 + 0.0113620971566731i	0.0468333435199007 - 0.0801631784697262i	0.174693061424525 - 0.199619716004234i
-0.0389814294594539 + 0.00477731463067756i	-0.0375217599367634 + 0.0179030806139594i	-0.0317487296107072 + 0.0305628426770637i	-0.0218003404225253 + 0.0413678267758144i	-0.00825265328069444 + 0.0489727042445814i	0.00789102512816263 + 0.0522153284590850i	0.0252621280638803 + 0.0502476697241944i	0.0422192871539758 + 0.0426468880059247i	0.0569792291679671 + 0.0294993790532911i	0.0677758408146933 + 0.0114436845307190i	0.0730258569930967 - 0.0103343223713864i	0.0714977538683186 - 0.0341569834526604i	0.0624575176766140 - 0.0579593805290149i	0.0457902365829160 - 0.0794384149672288i	0.0220748735839813 - 0.0962385281465188i	-0.00740272419993832 - 0.106154518645471i	-0.0406894612338851 - 0.107343020272701i	-0.0752668448882094 - 0.0985173484526684i	-0.108216050736045 - 0.0791133065928456i	-0.136427344219094 - 0.0494046224132101i	-0.156839347782268 - 0.0105582562613378i	-0.166699072397802 + 0.0353782323173894i	-0.163814624769279 + 0.0855743696715123i	-0.146776378113889 + 0.136575178676493i	-0.115135479024860 + 0.184526383601992i	-0.0695172688599395 + 0.225457818513241i	-0.0116498196463138 + 0.255587823139310i	0.0556875453672960 + 0.271639318421751i	0.128803894885071 + 0.271144665553823i	0.203314378439390 + 0.252712115540963i	0.274418521323675 + 0.216234871949476i	0.337215687921840 + 0.163029552010267i	0.387027350836893 + 0.0959063845131064i	0.419703424482791 + 0.0191637456867667i	0.431860999768395 - 0.0614728025894006i	0.421032052139794 - 0.138955111736513i	0.385724885732571 - 0.205072855475651i	0.325422930176774 - 0.250702199632453i	0.240649875690505 - 0.266332967292659i	0.142293486592758 - 0.246169059132398i	0.0373872318565879 - 0.193704867550673i	-0.0664378696685209 - 0.116627920749455i	-0.160682403832076 - 0.0263670293877031i	-0.236853259447383 + 0.0637905580476943i	-0.287635546142214 + 0.142625428527150i	-0.296785755198793 + 0.188914669757102i	-0.259919688985716 + 0.183786127866246i	-0.193050887271199 + 0.140004041631938i	-0.104769236329943 + 0.0673630440194865i	0.00766796674343506 - 0.0354169320189067i
-0.0369391164083699 + 0.00324016644207696i	-0.0359267674833410 + 0.0157610896529034i	-0.0307765841547315 + 0.0279462265719204i	-0.0215885279773592 + 0.0384562542450126i	-0.00888647562041214 + 0.0459854443564176i	0.00638916625755702 + 0.0493956611433057i	0.0229387778721403 + 0.0478439223651156i	0.0391908376489154 + 0.0408938383023495i	0.0534265710724965 + 0.0285981008575815i	0.0639369075737244 + 0.0115429075387342i	0.0691793511325979 - 0.00915191695390361i	0.0679435021769932 - 0.0318865891532942i	0.0594963038767521 - 0.0546781751206156i	0.0436988415093796 - 0.0753047387316719i	0.0210843054138728 - 0.0914864170523577i	-0.00712624131315814 - 0.101078083634235i	-0.0390591419842991 - 0.102276918217608i	-0.0722862147062653 - 0.0938157427368549i	-0.103982778489469 - 0.0751225550241664i	-0.131126307521824 - 0.0464392748611564i	-0.150731577349080 - 0.00887585619701611i	-0.160104648105502 + 0.0355986658981920i	-0.157087112764129 + 0.0842415347689207i	-0.140273773436881 + 0.133694862692917i	-0.109190063047909 + 0.180201030931828i	-0.0644053044818403 + 0.219871340955991i	-0.00756616793278878 + 0.248987419951887i	0.0586501716757654 + 0.264307171375935i	0.130670942784484 + 0.263359995546644i	0.204234489050568 + 0.244716306501877i	0.274655434715690 + 0.208189296190254i	0.337130067376424 + 0.154977475091149i	0.387048370703665 + 0.0877474354769280i	0.420284704783375 + 0.0106375248858871i	0.433414839277708 - 0.0707712414727238i	0.423839595809223 - 0.149512808110090i	0.389805124831661 - 0.217328412085944i	0.330332482526639 - 0.264794517491671i	0.245179729469613 - 0.281676990357483i	0.144355447979112 - 0.260985424735576i	0.0340868487080798 - 0.205016376036544i	-0.0786638409544702 - 0.120348393451174i	-0.185790258042196 - 0.0176540170370358i	-0.278944750870692 + 0.0901461876071175i	-0.351859349741189 + 0.193095094398715i	-0.388480725640588 + 0.270253002549971i	-0.377525804920949 + 0.294707289598858i	-0.333508041696422 + 0.277106031254854i	-0.265560668956422 + 0.227677364796026i	-0.172222332901858 + 0.146490735942160i
-0.0349136781984812 + 0.00166018922107439i	-0.0343626223996973 + 0.0135799513205983i	-0.0298481260406252 + 0.0252974738835580i	-0.0214313310781180 + 0.0355241572669543i	-0.00958290470536119 + 0.0429930742968005i	0.00482107495814528 + 0.0465886424626644i	0.0205490211378702 + 0.0454726552432251i	0.0361009697974259 + 0.0391934429697103i	0.0498248607081220 + 0.0277688554888292i	0.0600674622665059 + 0.0117320873102199i	0.0653265224621066 - 0.00786574200658644i	0.0644112571575227 - 0.0295037917706717i	0.0565886224453403 - 0.0512841848078001i	0.0416950431874776 - 0.0710669881788503i	0.0202150075270861 - 0.0866466350033416i	-0.00669717534758335 - 0.0959408067140436i	-0.0372496240725469 - 0.0971871514166908i	-0.0691075175328526 - 0.0891359304782775i	-0.0995414054659333 - 0.0712068638941619i	-0.125619783862491 - 0.0436069177751816i	-0.144436598038442 - 0.00738820466730261i	-0.153356437318253 + 0.0355611541098906i	-0.150254038166349 + 0.0825914574986506i	-0.133729096291158 + 0.130443816581671i	-0.103282254149621 + 0.175460679756856i	-0.0594262664507453 + 0.213839210882736i	-0.00372316323452218 + 0.241925050556835i	0.0612570893997507 + 0.256513209253550i	0.132062695289974 + 0.255134719583488i	0.204559390772130 + 0.236318275058767i	0.274183059252455 + 0.199794772096596i	0.336235023684919 + 0.146640911593220i	0.386184051630043 + 0.0793652177748171i	0.419940801617177 + 0.00193428307042680i	0.434056119115949 - 0.0802376242221088i	0.425824414030803 - 0.160303487966465i	0.393261853776155 - 0.229998349617897i	0.334961167656194 - 0.279653037546924i	0.249950388881404 - 0.298364076386100i	0.147328953837730 - 0.277907784158220i	0.0324658909049366 - 0.219302348805080i	-0.0884515509860831 - 0.127879786059239i	-0.207841148427749 - 0.0133601641606576i	-0.317660198565578 + 0.111926973047043i	-0.412907762756293 + 0.239590780156352i	-0.478086368328905 + 0.349455691492237i	-0.494921155634292 + 0.406320023758701i	-0.476162914840163 + 0.418344607332053i	-0.431361847734337 + 0.396038618076952i	-0.360454567789501 + 0.340998313103070i
-0.0329069415549176 + 3.99037402340902e-05i	-0.0328296513904710 + 0.0113621600816127i	-0.0289627147124688 + 0.0226198502049467i	-0.0213266057311189 + 0.0325745436665396i	-0.0103392188658120 + 0.0399977167477276i	0.00318872209114407 + 0.0437955653074199i	0.0180961426142792 + 0.0431343569570109i	0.0329546253378205 + 0.0375457335620660i	0.0461794233931522 + 0.0270112200242852i	0.0561719784451136 + 0.0120095489002252i	0.0614702202541252 - 0.00647926039570085i	0.0609037308223971 - 0.0270140883936790i	0.0537369483670367 - 0.0477832544771184i	0.0397793427791890 - 0.0667312077521133i	0.0194661262392465 - 0.0817273184280245i	-0.00611717928807176 - 0.0907508754284166i	-0.0352647013717415 - 0.0920807869097763i	-0.0657364101902370 - 0.0844846034002285i	-0.0949007158705595 - 0.0673717866567987i	-0.119919016618907 - 0.0409124427854034i	-0.137965898861597 - 0.00609773514447562i	-0.146466371641086 + 0.0352661429680150i	-0.143328916470781 + 0.0806258339920981i	-0.127159596422836 + 0.126826451896328i	-0.0974319244481455 + 0.170313289297318i	-0.0545998419765166 + 0.207372174836555i	-0.000140720038715680 + 0.234416049155765i	0.0634868523307189 + 0.248280020552100i	0.132957144773346 + 0.246496633939464i	0.204265676682352 + 0.227552407548041i	0.272976398393223 + 0.191093270664584i	0.334504534048850 + 0.138068877105224i	0.384407257091216 + 0.0708211325021993i	0.418643820582223 - 0.00687284935338255i	0.433760940847325 - 0.0897899578268834i	0.426971228707368 - 0.171237429873391i	0.396094065944846 - 0.242995837133685i	0.339346413882003 - 0.295218246159217i	0.255084596006314 - 0.316409518828298i	0.151468447321573 - 0.297093400278081i	0.0329763225541611 - 0.236954629696840i	-0.0950565484413396 - 0.139959128931440i	-0.225708228740318 - 0.0146889765008027i	-0.351388673963786 + 0.127341195368201i	-0.468564864588328 + 0.279591283459643i	-0.562663883536359 + 0.423130840889416i	-0.608506654710635 + 0.514435719570714i	-0.616844211111977 + 0.558853949796023i	-0.597485087740730 + 0.566988075692889i	-0.551845809763219 + 0.542090719118870i
-0.0309197485874973 - 0.00161850881550354i	-0.0313272093642062 + 0.00911037221910966i	-0.0281188431064508 + 0.0199167379330019i	-0.0212729364209624 + 0.0296100090352021i	-0.0111534827672003 + 0.0370011858026345i	0.00149553175101766 + 0.0410186873635203i	0.0155842909543016 + 0.0408302153999414i	0.0297557864274702 + 0.0359504520904175i	0.0424942452046808 + 0.0263238781743946i	0.0522553000621956 + 0.0123722482371165i	0.0576156958935334 - 0.00499654026970532i	0.0574244234355144 - 0.0244228126265309i	0.0509424150581055 - 0.0441817229744545i	0.0379518405360912 - 0.0623038064714898i	0.0188369853026347 - 0.0767350177196671i	-0.00538895758347302 - 0.0855157683443910i	-0.0331087143119782 - 0.0869654915741334i	-0.0621794181645506 - 0.0798680314210208i	-0.0900695351523299 - 0.0636220362191768i	-0.114034749765578 - 0.0383599089894464i	-0.131332316289822 - 0.00500829688801732i	-0.139448864027028 + 0.0347121106847808i	-0.136327919202344 + 0.0783474705876446i	-0.120581313700420 + 0.122849898381298i	-0.0916554989905867 + 0.164768535414944i	-0.0499446829466574 + 0.200483762242734i	0.00316273856936367 + 0.226479158412733i	0.0653209854564046 + 0.239629631048136i	0.133333232151392 + 0.237472605109661i	0.203331786834662 + 0.218452706092173i	0.271013985528551 + 0.182127721442422i	0.331915491401826 + 0.129314436557480i	0.381693634686514 + 0.0621794882477519i	0.416368895495535 - 0.0157071528258257i	0.432502033125664 - 0.0993379450708708i	0.427256867418568 - 0.182213360859841i	0.398297676321854 - 0.256219143312632i	0.343516907945831 - 0.311410346701590i	0.260671886561750 - 0.335795746648795i	0.156987753199626 - 0.318654723348608i	0.0360287456347543 - 0.258311324467269i	-0.0977821614903200 - 0.157264682606235i	-0.238298089756156 - 0.0227890851225022i	-0.378541617623064 + 0.134633028133779i	-0.516599099692879 + 0.310547562329998i	-0.639191415907324 + 0.487750678405086i	-0.714510266202002 + 0.614607817963008i	-0.751093187156772 + 0.693349427181339i	-0.758832494005171 + 0.734469098419669i	-0.740671895975172 + 0.742977080316680i
-0.0289516871453422 - 0.00331181304975282i	-0.0298551139075650 + 0.00682751304131091i	-0.0273154798794158 + 0.0171895489152513i	-0.0212690432356091 + 0.0266331912326791i	-0.0120229583559222 + 0.0340064142628484i	-0.000254830081630977 + 0.0382592830805526i	0.0130170140527253 + 0.0385608548115984i	0.0265093296676493 + 0.0344074091806774i	0.0387738240530459 + 0.0257052637408445i	0.0483199851002247 + 0.0128179431034642i	0.0537650722157388 - 0.00342087026637421i	0.0539761189121669 - 0.0217345685194858i	0.0482078418394951 - 0.0404859063510134i	0.0362143091918176 - 0.0577929380240426i	0.0183260766663522 - 0.0716774628385044i	-0.00451701911090391 - 0.0802419647096581i	-0.0307876872226441 - 0.0818475337060712i	-0.0584441474545724 - 0.0752923813908175i	-0.0850564808935436 - 0.0599634500184879i	-0.107977093154981 - 0.0359519983681186i	-0.124547925979520 - 0.00411977154553334i	-0.132317526399154 + 0.0339001676336333i	-0.129265374559163 + 0.0757595378740602i	-0.114009944101784 + 0.118519900201024i	-0.0859696978136078 + 0.158836927755878i	-0.0454773299352162 + 0.193188133590565i	0.00616987585622403 + 0.218132260415227i	0.0667416619749687 + 0.230586436206074i	0.133173779828573 + 0.228092934196911i	0.201739048892873 + 0.209055319025599i	0.268275344859169 + 0.172941911748089i	0.328447623573719 + 0.120432113474897i	0.378020579413514 + 0.0535063297250692i	0.413091188875889 - 0.0244874102423201i	0.430256358399483 - 0.108784411202021i	0.426659969838652 - 0.193121129324188i	0.399855689957935 - 0.269550060441382i	0.347479326002228 - 0.328117444603218i	0.266780520012373 - 0.356461547149640i	0.164060087688552 - 0.342645317709948i	0.0419786077126481 - 0.283633946344838i	-0.0960014257569892 - 0.180385086737944i	-0.244607256955431 - 0.0387197388929782i	-0.397618134331619 + 0.132120765200117i	-0.554855533237303 + 0.329958031011418i	-0.704674921611028 + 0.539764580437307i	-0.809104285504326 + 0.702247891266992i	-0.874296869337276 + 0.816271559861942i	-0.910045303739240 + 0.892007955496090i	-0.920830604255775 + 0.936279609008508i
-0.0270035077275244 - 0.00503768706920172i	-0.0284136676100077 + 0.00451612312969415i	-0.0265520986260261 + 0.0144414406366034i	-0.0213123051743595 + 0.0236466254442044i	-0.0129444678497302 + 0.0310152569062184i	-0.00205928528707687 + 0.0355183812807175i	0.0103989308414056 + 0.0363269857775639i	0.0232197208072434 + 0.0329172221637114i	0.0350219848219588 + 0.0251540865064296i	0.0443711051848646 + 0.0133431981626332i	0.0499223991186819 - 0.00175643168851546i	0.0505607775949360 - 0.0189540692359171i	0.0455344197388106 - 0.0367013212214462i	0.0345665765583341 - 0.0532043270499104i	0.0179319263437531 - 0.0665620592794537i	-0.00350480994430388 - 0.0749377369190436i	-0.0283075599748584 - 0.0767343432188589i	-0.0545379588348898 - 0.0707642817119462i	-0.0798711830412565 - 0.0564002610174724i	-0.101758296303744 - 0.0336923401105468i	-0.117625252019587 - 0.00343385841976729i	-0.125085711579740 + 0.0328333568052887i	-0.122156594276356 + 0.0728677156607304i	-0.107461304796632 + 0.113844611790484i	-0.0803901201424704 + 0.152530781064520i	-0.0412125496145255 + 0.185501526022090i	0.00886612953585125 + 0.209395165282082i	0.0677332284931679 + 0.221175191745554i	0.132463058787172 + 0.218387395619010i	0.199472542797933 + 0.199397372350754i	0.264744976294602 + 0.163581978245274i	0.324082887402467 + 0.111475905322212i	0.373367868932434 + 0.0448687830549940i	0.408788145855109 - 0.0331304063013620i	0.426997583041182 - 0.118030196203029i	0.425151296464230 - 0.203842113344491i	0.400740990284062 - 0.282851947887974i	0.351222416349028 - 0.345199457102910i	0.273444688115393 - 0.378296787780546i	0.172810890987545 - 0.369044904335866i	0.0511051841618267 - 0.313081822682678i	-0.0891901181614364 - 0.209788607968453i	-0.243754439310273 - 0.0633956748221018i	-0.407251066473358 + 0.118281294271712i	-0.581316467176293 + 0.335468847875519i	-0.756236448327793 + 0.575718335775889i	-0.888531551953983 + 0.772774043111414i	-0.981847007864276 + 0.921965324830300i	-1.04568056922987 + 1.03291862981565i	-1.08602355967727 + 1.11425595363885i
-0.0250750543190215 - 0.00679416497752433i	-0.0270014815037435 + 0.00217955202450344i	-0.0258265689780934 + 0.0116758131110554i	-0.0214006858144445 + 0.0206526595297261i	-0.0139162766990206 + 0.0280300450849725i	-0.00391494225763055 + 0.0327981647092255i	0.00773347578883267 + 0.0341287898744312i	0.0198912092757279 + 0.0314785207389049i	0.0312439570222242 + 0.0246692368386594i	0.0404129718104397 + 0.0139455058874110i	0.0460916629759674 - 7.76422855211512e-06i	0.0471811466826752 - 0.0160869099616046i	0.0429222690334967 - 0.0328346805214818i	0.0330066708053977 - 0.0485449106360218i	0.0176522752873792 - 0.0613948079472154i	-0.00235494255005445 - 0.0696093951511210i	-0.0256737525910044 - 0.0716320276213452i	-0.0504696186503191 - 0.0662885301079241i	-0.0745235523965202 - 0.0529373525659122i	-0.0953881496411165 - 0.0315838627818947i	-0.110576312704567 - 0.00294982681296666i	-0.117767723895220 + 0.0315141980568541i	-0.115016410705000 + 0.0696773225060787i	-0.100949992718051 + 0.108832856343139i	-0.0749312937951376 + 0.145860820330597i	-0.0371667609885939 + 0.177440324490259i	0.0112356059369349 + 0.200289918057620i	0.0682833430347238 + 0.211421368120139i	0.131188536641651 + 0.208388537315205i	0.196519334144579 + 0.189517179411175i	0.260410950176177 + 0.154092689582998i	0.318807784755460 + 0.102502890674989i	0.367718710045875 + 0.0363360201010791i	0.403438721342631 - 0.0415531329450706i	0.422699233495810 - 0.126968642822885i	0.422697310172827 - 0.214244036362799i	0.400918775872220 - 0.295970623085776i	0.354718357492710 - 0.362490230333906i	0.280660177003821 - 0.401143891464095i	0.183299309073575 - 0.397759450367585i	0.0635979245203429 - 0.346708201954748i	-0.0769370894701699 - 0.245786045987610i	-0.235010864837700 - 0.0975354903560671i	-0.406273176355844 + 0.0918221839631088i	-0.594188336640410 + 0.324979116885243i	-0.791228615823504 + 0.592396630414097i	-0.949232207323941 + 0.821793726289630i	-1.06927292326685 + 1.00487268136406i	-1.16038138681455 + 1.15051002765800i	-1.22997747295132 + 1.26906908311401i
-0.0231663523866263 - 0.00857844699706026i	-0.0256175198460093 - 0.000179786053368099i	-0.0251377962303320 + 0.00889489850088827i	-0.0215326119826574 + 0.0176534174095261i	-0.0149346758347362 + 0.0250520189407667i	-0.00581727476353657 + 0.0300997820595240i	0.00502465674927604 + 0.0319675614382635i	0.0165275064177141 + 0.0300906926344827i	0.0274430439242611 + 0.0242483639975803i	0.0364480114610448 + 0.0146225069837147i	0.0422747339105588 + 0.00182167326302812i	0.0438395527569185 - 0.0131386315307006i	0.0403736593492275 - 0.0288926012223880i	0.0315353535273563 - 0.0438221184716998i	0.0174844986322699 - 0.0561833930616786i	-0.00107283867108807 - 0.0642639348828905i	-0.0228928822224401 - 0.0665469227585637i	-0.0462471856889415 - 0.0618703367420302i	-0.0690241734761254 - 0.0495777048083238i	-0.0888798403557869 - 0.0296270692888042i	-0.103415173303624 - 0.00266693027775722i	-0.110376194606939 + 0.0299461703921960i	-0.107857235754632 + 0.0661957429231032i	-0.0944902102637339 + 0.103495010543305i	-0.0696066329051050 + 0.138841613961309i	-0.0333504316152872 + 0.169021955859917i	0.0132678668048621 + 0.190837578021333i	0.0683800869268325 + 0.201351155867548i	0.129339781519191 + 0.198127248217556i	0.192868911247423 + 0.179452570233703i	0.255260336202672 + 0.144520498891532i	0.312608839665529 + 0.0935692448134413i	0.361058527915981 + 0.0279778048527782i	0.397023942004545 - 0.0496665035055074i	0.417335822823992 - 0.135490022545743i	0.419265454082938 - 0.224189725119499i	0.400343658628904 - 0.308734242837028i	0.357912183764256 - 0.379786195430414i	0.288382292967697 - 0.424789134657330i	0.195522073083349 - 0.428606343245085i	0.0795456090787583 - 0.384435799615696i	-0.0589901118834051 - 0.288508931072933i	-0.217845447087913 - 0.141617507672406i	-0.393748271807117 + 0.0517420234084303i	-0.591960657571004 + 0.296720451973219i	-0.807321606389857 + 0.586948500986085i	-0.987971937001814 + 0.845266889156129i	-1.13242197198551 + 1.05975770486271i	-1.24907971376375 + 1.23836557082562i	-1.34666846357021 + 1.39307426782616i
-0.0212777670445379 - 0.0103881743275377i	-0.0242623287500462 - 0.00255945926496849i	-0.0244849224064263 + 0.00610158116546643i	-0.0217053217419416 + 0.0146517572856890i	-0.0159966946237800 + 0.0220832342925609i	-0.00776319565705590 + 0.0274244283016227i	0.00227686386043776 + 0.0298439545926994i	0.0131327064504758 + 0.0287534383708906i	0.0236231253202346 + 0.0238885746418361i	0.0324813453666876 + 0.0153696254020838i	0.0384753753888568 + 0.00372684261717716i	0.0405377282445070 - 0.0101147487849920i	0.0378893960848905 - 0.0248805189463836i	0.0301519932756757 - 0.0390416611197173i	0.0174259294502155 - 0.0509350361033324i	0.000335409950159238 - 0.0589083714201938i	-0.0199726975163769 - 0.0614845693481542i	-0.0418783637469632 - 0.0575143712838352i	-0.0633818333532210 - 0.0463230720640663i	-0.0822437752309901 - 0.0278223582414644i	-0.0961537595569930 - 0.00258459535636454i	-0.102925360402234 + 0.0281340490915182i	-0.100693526719024 + 0.0624307386744639i	-0.0880946155564861 + 0.0978418221243745i	-0.0644288478657157 + 0.131488107332271i	-0.0297755150564956 + 0.160265220506270i	0.0149521692060083 + 0.181061211164994i	0.0680125899400857 + 0.190992098465203i	0.126907183701384 + 0.187635376911465i	0.188514649482671 + 0.169242620907491i	0.249287680461376 + 0.134912626147185i	0.305478979123383 + 0.0847301396793876i	0.353377181190075 + 0.0198632603881311i	0.389527945192075 - 0.0573817372084524i	0.410880326807819 - 0.143479971893463i	0.414815224187857 - 0.233534263806936i	0.398960906080455 - 0.320959191923061i	0.360730376013554 - 0.396855372343543i	0.296524628266762 - 0.448963586819471i	0.209401862679356 - 0.461306274575859i	0.0989200308031591 - 0.426034735438625i	-0.0352538076918615 - 0.337881497002472i	-0.191953633533914 - 0.195848167953287i	-0.369051213346811 - 0.00260352310868728i	-0.573503629007449 + 0.249366784366700i	-0.802627835368770 + 0.557016490710890i	-1.00199570611170 + 0.839673835735370i	-1.16764922049939 + 1.08192347034997i	-1.30722491924677 + 1.29060211911556i	-1.43058234868247 + 1.47912904538554i
-0.0194096545930366 - 0.0122199786449832i	-0.0229355590907278 - 0.00495644800848381i	-0.0238668152879157 + 0.00329805659688872i	-0.0219174041984948 + 0.0116499834774153i	-0.0171000005414070 + 0.0191262454416283i	-0.00974887062705249 + 0.0247727710929744i	-0.000506510718221231 + 0.0277563763411564i	0.00971100641117332 + 0.0274647094645487i	0.0197891695050451 + 0.0235888396267924i	0.0285161523585248 + 0.0161848030905436i	0.0346963592808531 + 0.00570278019014071i	0.0372775367071994 - 0.00702116233306278i	0.0354685271299640 - 0.0208052788204966i	0.0288539191320772 - 0.0342108849347268i	0.0174738747888257 - 0.0456556544287449i	0.00186768808255691 - 0.0535488593096200i	-0.0169178577313642 - 0.0564512172231041i	-0.0373722806482812 - 0.0532249904223767i	-0.0576076063533293 - 0.0431771144799600i	-0.0754912420320425 - 0.0261702409400493i	-0.0888048622926743 - 0.00269835425631973i	-0.0954296086781977 + 0.0260836808889910i	-0.0935387689044359 + 0.0583909996301980i	-0.0817751110881343 + 0.0918861515335268i	-0.0594094442745191 + 0.123816089865764i	-0.0264538420176251 + 0.151189530826509i	0.0162797838214287 + 0.170983906039029i	0.0671767654292458 + 0.180372436788531i	0.123886765016447 + 0.176946887814935i	0.183451785502606 + 0.158924000349586i	0.242489180403467 + 0.125312062021162i	0.297413202149080 + 0.0760419727460503i	0.344664975346414 + 0.0120612937392046i	0.380933534156046 - 0.0646131893001454i	0.403306989972152 - 0.150823502236771i	0.409303469787592 - 0.242122372886526i	0.396701141741238 - 0.332441959929282i	0.363075450465814 - 0.413436730023423i	0.304955382109471 - 0.473337649360545i	0.224784556093329 - 0.495483938830545i	0.121578030734475 - 0.471129131790947i	-0.00581468169101338 - 0.393600750220252i	-0.157286902628223 - 0.260112673635020i	-0.331891142091859 - 0.0714393068712301i	-0.538118014751844 + 0.182122238134269i	-0.775789240557277 + 0.500886784542048i	-0.989151890988886 + 0.802212514272947i	-1.17195930623781 + 1.06742771381627i	-1.33096039037742 + 1.30212988946135i	-1.47693901585202 + 1.52091962132443i
-0.0175622290573528 - 0.0140715420978422i	-0.0216359794140876 - 0.00736787462015030i	-0.0232817602490782 + 0.000487468189475197i	-0.0221668401378032 + 0.00865027164711741i	-0.0182419066737160 + 0.0161818193974084i	-0.0117705413124578 + 0.0221453188328345i	-0.00332082506865990 + 0.0257052791750946i	0.00626653294812617 + 0.0262239174099097i	0.0159445087014529 + 0.0233462626393849i	0.0245559472220137 + 0.0170631890791179i	0.0309409316765746 + 0.00774501397883762i	0.0340605090619295 - 0.00386263522614028i	0.0331120708924252 - 0.0166733397558044i	0.0276411247257340 - 0.0293373301292143i	0.0176247919924462 - 0.0403521133455467i	0.00351734920515608 - 0.0481907607924216i	-0.0137362899386057 - 0.0514514658818137i	-0.0327371831506023 - 0.0490058039437571i	-0.0517121643338076 - 0.0401412557104086i	-0.0686356643972026 - 0.0246701718162380i	-0.0813809613452932 - 0.00300545773051644i	-0.0878991088091713 + 0.0238014692853257i	-0.0864041024329280 + 0.0540858780185210i	-0.0755450786419326 + 0.0856414410268053i	-0.0545602482444430 + 0.115843309560596i	-0.0233934306068552 + 0.141814999636415i	0.0172439167380828 + 0.160628988436660i	0.0658668267338707 + 0.169519340933975i	0.120275993091821 + 0.166093341766265i	0.177679356786664 + 0.148535078715203i	0.234863793823040 + 0.115764305019768i	0.288409494875869 + 0.0675577232766457i	0.334917974241766 + 0.00463980635722050i	0.371231435971953 - 0.0712713280836931i	0.394592529476496 - 0.157405597852283i	0.402685748821428 - 0.249797602256480i	0.393490069224897 - 0.342966351112223i	0.364827622856670 - 0.429238006908524i	0.313499188602915 - 0.497526914782618i	0.241436980756217 - 0.530663843836765i	0.147242833659373 - 0.519178246493479i	0.0290463814356049 - 0.455117559288021i	-0.114070902482659 - 0.333945280968367i	-0.282344033705045 - 0.154528531157798i	-0.485584934573746 + 0.0947803041700926i	-0.726055351251182 + 0.417586800262700i	-0.948013164089039 + 0.730953560461520i	-1.14318603577784 + 1.01331472050982i	-1.31734863121013 + 1.26892322715559i	-1.48194909805184 + 1.51326693630044i
-0.0157354274604564 - 0.0159407055155146i	-0.0203633612352182 - 0.00979153573546046i	-0.0227284891184428 - 0.00232780110523584i	-0.0224506914168393 + 0.00565495782352235i	-0.0194191406729475 + 0.0132521514822225i	-0.0138253135497264 + 0.0195435490868886i	-0.00616261803127728 + 0.0236905996434996i	0.00280302946294161 + 0.0250292174356059i	0.0120928202567705 + 0.0231581584493835i	0.0206038442899512 + 0.0180018050625027i	0.0272110808626606 + 0.00984852406027653i	0.0308874273032448 - 0.000646091401332934i	0.0308195808562372 - 0.0124905528009646i	0.0265118197492110 - 0.0244262864608635i	0.0178754692365192 - 0.0350314258316146i	0.00527907011805079 - 0.0428406632124675i	-0.0104356855524653 - 0.0464890901730382i	-0.0279830994993883 - 0.0448596079752664i	-0.0457058641603298 - 0.0372169000094240i	-0.0616866485240353 - 0.0233207595911450i	-0.0738935802086321 - 0.00350270460273916i	-0.0803481669478432 + 0.0212943927466953i	-0.0793032670649272 + 0.0495270282198465i	-0.0694142396848360 + 0.0791213781295651i	-0.0498883737504244 + 0.107585692656747i	-0.0206005037722349 + 0.132162929251956i	0.0178398923975457 + 0.150021711590895i	0.0640801474546065 + 0.158459618122030i	0.116074858335516 + 0.155105604510997i	0.171199462243870 + 0.138112488756170i	0.226414411348355 + 0.106311784763473i	0.278470263478975 + 0.0593292424467072i	0.324134654601120 - 0.00233502727354507i	0.360412798480828 - 0.0772709953716326i	0.384713408972603 - 0.163110247857865i	0.394915090183670 - 0.256399464150110i	0.389244870615985 - 0.352306798180751i	0.365849107846818 - 0.443941885128783i	0.321938990304315 - 0.521093149025435i	0.259052048995859 - 0.566271054696511i	0.175510117809739 - 0.569472402531370i	0.0688440784277885 - 0.521622025676702i	-0.0628243831771914 - 0.416513627325133i	-0.220893745933917 - 0.251127044118347i	-0.416227199408201 - 0.0121976630682593i	-0.653369772901757 + 0.306983780393942i	-0.877985009712399 + 0.624973829910171i	-1.08012674263224 + 0.917793339804380i	-1.26453423699020 + 1.18826797320609i	-1.44301645701921 + 1.45241466942881i
-0.0139296465656341 - 0.0178244674355426i	-0.0191172470903148 - 0.0122243709853367i	-0.0222059657307315 - 0.00514509687717985i	-0.0227669085570876 + 0.00266574508905063i	-0.0206278071106203 + 0.0103381708844367i	-0.0159089177767668 + 0.0169676008584020i	-0.00902804562331354 + 0.0217114727242177i	-0.000675289897559432 + 0.0238791643544414i	0.00823857773446473 + 0.0230217471905306i	0.0166632688729790 + 0.0189965118827028i	0.0235091211202298 + 0.0120090457447408i	0.0277607125183040 + 0.00262386564290099i	0.0285908027496001 - 0.00826338757667769i	0.0254625147167739 - 0.0194850946882217i	0.0182207487060836 - 0.0296994634445406i	0.00714683268854241 - 0.0375038069319222i	-0.00702312926266387 - 0.0415698186302989i	-0.0231182288146178 - 0.0407896422550828i	-0.0395985027120421 - 0.0344048435902567i	-0.0546568672483292 - 0.0221199979626025i	-0.0663557083968093 - 0.00418328475820390i	-0.0727879625858818 + 0.0185705385157469i	-0.0722463091955111 + 0.0447246632315421i	-0.0633922304169440 + 0.0723410262370950i	-0.0454021392188584 + 0.0990616483180521i	-0.0180817325315741 + 0.122253710974385i	0.0180641885184593 + 0.139186215648115i	0.0618171534108990 + 0.147222410087698i	0.111286783000623 + 0.144015910757678i	0.164018776310456 + 0.127691558258216i	0.217148686072227 + 0.0969965213397139i	0.267602063998280 + 0.0514082842808321i	0.312317917034443 - 0.00880024069096924i	0.348469576833627 - 0.0825297677175333i	0.373648599363758 - 0.167822267326224i	0.385946828213215 - 0.261766170569921i	0.383874668107610 - 0.360229761537868i	0.365980340267236 - 0.457207950154140i	0.330019051302762 - 0.543548536076770i	0.277244161530433 - 0.601637426480350i	0.205851843256186 - 0.621147619408065i	0.112903149657641 - 0.592063540368700i	-0.00436015649533935 - 0.506618815929615i	-0.148438454403708 - 0.359974132237344i	-0.330927249717367 - 0.137646376631730i	-0.558409601291044 + 0.169870735968155i	-0.779385310046752 + 0.484492083536359i	-0.982661000985386 + 0.780407294164697i	-1.17188922777934 + 1.05896202918400i	-1.35891568302134 + 1.33628933575361i
-0.0121442395228523 - 0.0197204780659225i	-0.0178962260461702 - 0.0146638480215288i	-0.0217119052389819 - 0.00796151894331039i	-0.0231131725143204 - 0.000314719403057578i	-0.0218662199793762 + 0.00744122680110566i	-0.0180187800097084 + 0.0144181703399535i	-0.0119128554009452 + 0.0197675623145921i	-0.00416425925990679 + 0.0227722260610701i	0.00438481098557274 + 0.0229343280240756i	0.0127374580965576 + 0.0200431187201039i	0.0198373255113105 + 0.0142216277163615i	0.0246804233718735 + 0.00594189922689054i	0.0264246637817133 - 0.00399770887304623i	0.0244911265390794 - 0.0145203675594458i	0.0186574018539447 - 0.0243625491085686i	0.00911485887609669 - 0.0321852110868181i	-0.00350664465180148 - 0.0366978679877401i	-0.0181525633191703 - 0.0367995774059577i	-0.0334019218228314 - 0.0317058513921640i	-0.0475582412107553 - 0.0210651702225618i	-0.0587787138329508 - 0.00504221743952482i	-0.0652287368472212 + 0.0156391401056173i	-0.0652434282824528 + 0.0396914228017016i	-0.0574895050153941 + 0.0653155565523041i	-0.0411095510671054 + 0.0902910320032319i	-0.0158399297547383 + 0.112109837910587i	0.0179181777592860 + 0.128146291836685i	0.0590816494961616 + 0.135833735827879i	0.105917954060356 + 0.132853457551206i	0.156145025983817 + 0.117307709035706i	0.207076987606456 + 0.0878601261154400i	0.255815889707555 + 0.0438416663077456i	0.299475401218528 - 0.0146972731515602i	0.335404102979639 - 0.0869675471532893i	0.361381846774149 - 0.171431320818757i	0.375732810927101 - 0.265738363693587i	0.377285738411520 - 0.366499231698319i	0.365049225184704 - 0.468681598570841i	0.337443786519814 - 0.564360815450462i	0.295563122782841 - 0.636007428898351i	0.237618405893648 - 0.673184274132393i	0.160344604344005 - 0.665134781803203i	0.0602172857626114 - 0.602679807471801i	-0.0662802616885089 - 0.479278233079724i	-0.231119854383694 - 0.279674001559284i	-0.442610073902443 + 0.00802131166571474i	-0.653498847481231 + 0.310958341128341i	-0.851822300289655 + 0.602162893800360i	-1.04012181877328 + 0.881476855088039i	-1.22993468287568 + 1.16470710025279i
-0.0103797778418997 - 0.0216266082290508i	-0.0167000735299515 - 0.0171079680934367i	-0.0212444279916893 - 0.0107758613840576i	-0.0234866409902632 - 0.00328468086393907i	-0.0231305204156317 + 0.00456364995376124i	-0.0201510948066969 + 0.0118962274190334i	-0.0148138652883150 + 0.0178585253044448i	-0.00765957779526554 + 0.0217069072984872i	0.000535646417105309 + 0.0228938188780380i	0.00882836468682940 + 0.0211389333672241i	0.0161973315204236 + 0.0164809165942597i	0.0216474184034152 + 0.00930048237592833i	0.0243204679804427 + 0.000300235925533946i	0.0235954727194324 - 0.00953701939275519i	0.0191805339048788 - 0.0190269861337240i	0.0111763016113799 - 0.0268913833396541i	0.000105241175840709 - 0.0318768650009393i	-0.0130965253959632 - 0.0328891562850552i	-0.0271263792413614 - 0.0291179396302917i	-0.0404001778125421 - 0.0201540574669300i	-0.0511734685632594 - 0.00607547746840417i	-0.0576832139543119 + 0.0125076177683084i	-0.0583051583344895 + 0.0344395434254802i	-0.0517120543010947 + 0.0580603694576370i	-0.0370147799634500 + 0.0812908899932219i	-0.0138782141623668 + 0.101753445740736i	0.0174019545402730 + 0.116927995342036i	0.0558779830393341 + 0.124321739254553i	0.0999772643355028 + 0.121649410022704i	0.147590531182723 + 0.106992939727816i	0.196213325494699 + 0.0789382327004784i	0.243126554065224 + 0.0366743980665084i	0.285619474149337 - 0.0199692605208208i	0.321220196348071 - 0.0905111223487115i	0.347900479983523 - 0.173833127762164i	0.364229067488690 - 0.268158185441928i	0.369380888192012 - 0.370873969415781i	0.362875792441648 - 0.477994823765484i	0.343897710121566 - 0.582967515505117i	0.313497052277799 - 0.668553322168237i	0.270048941862700 - 0.724424376633917i	0.210115741600131 - 0.739299969354015i	0.129530796783489 - 0.702766887899629i	0.0238743097539924 - 0.606736850757681i	-0.118816431127494 - 0.435677866776343i	-0.308193878814123 - 0.175813883724708i	-0.502614997702070 + 0.107090798179455i	-0.689860541644980 + 0.385615234046860i	-0.871353939865089 + 0.658082169023668i	-1.05797363261974 + 0.939517788208870i
-0.00863588394010721 - 0.0235396538709080i	-0.0155268127176205 - 0.0195537381438833i	-0.0208016756823154 - 0.0135857656395113i	-0.0238849280253736 - 0.00624300817514954i	-0.0244171555112853 + 0.00170585096158542i	-0.0223018065814149 + 0.00940226803698019i	-0.0177272453761429 + 0.0159853804789892i	-0.0111585651096897 + 0.0206826260045013i	-0.00330559735568690 + 0.0228962985108606i	0.00494011887498290 + 0.0222780820027460i	0.0125917933371287 + 0.0187822375511758i	0.0186626906610484 + 0.0126954942750120i	0.0222772480930329 + 0.00462431959894090i	0.0227721570691736 - 0.00454193889243398i	0.0197847837003708 - 0.0136984711739223i	0.0133245280087321 - 0.0216271712105803i	0.00380473244597247 - 0.0271110852572386i	-0.00795848710975297 - 0.0290609899232249i	-0.0207830484182352 - 0.0266409011045687i	-0.0331967864063405 - 0.0193831130292876i	-0.0435525183046356 - 0.00727522147279369i	-0.0501608858722249 + 0.00918709105682437i	-0.0514391504329048 + 0.0289815847596639i	-0.0460664397276972 + 0.0505918414057777i	-0.0331210255498592 + 0.0720821262311169i	-0.0121964484350341 + 0.0912066139461694i	0.0165184741151146 + 0.105555417918157i	0.0522129253594009 + 0.112713812768617i	0.0934761674215466 + 0.110431732695743i	0.138372507168530 + 0.0967772544145265i	0.184576445879944 + 0.0702651144225962i	0.229552393182130 + 0.0299462326612031i	0.270766864908109 - 0.0245650716152225i	0.305924200609035 - 0.0930898182296959i	0.333195445816743 - 0.174927854242411i	0.351397874495629 - 0.268878302694494i	0.360063323404722 - 0.373122241747784i	0.359268149059116 - 0.484775785782684i	0.349038933795950 - 0.598779761807014i	0.330486968385843 - 0.698387555824904i	0.302299002764705 - 0.773592979205288i	0.261008008445343 - 0.812820499932988i	0.201953279531642 - 0.804624816433739i	0.119954705096731 - 0.739563269423394i	0.00344627391827310 - 0.602354017544899i	-0.158125056734408 - 0.377889542815516i	-0.329996232679237 - 0.123105564785250i	-0.500231511984607 + 0.134883503905264i	-0.669132996089977 + 0.392890304104883i	-0.846564766060621 + 0.664693412299685i
-0.00691170965633978 - 0.0254572637548110i	-0.0143760697205302 - 0.0219988013875250i	-0.0203822277152280 - 0.0163886703697641i	-0.0243052253788101 - 0.00918728365941617i	-0.0257240067452709 - 0.00113090489930207i	-0.0244676793023347 + 0.00693672717853693i	-0.0206479435104854 + 0.0141463342762488i	-0.0146564232009998 + 0.0196963704832419i	-0.00713560700507805 + 0.0229395391458418i	0.00107497491493751 + 0.0234576407480960i	0.00902127726802718 + 0.0211209050782336i	0.0157256475137107 + 0.0161211646295456i	0.0202938410337483 + 0.00896772825681316i	0.0220181865117837 + 0.000457924106316260i	0.0204665009172802 - 0.00838300838928914i	0.0155535707138040 - 0.0163971413696570i	0.00758233784503096 - 0.0224029187265554i	-0.00274948271645312 - 0.0253164121939427i	-0.0143819310458133 - 0.0242740322336464i	-0.0259571088377112 - 0.0187472539567876i	-0.0359255913549809 - 0.00863367494675785i	-0.0426718425707176 + 0.00568723237109284i	-0.0446545688389456 + 0.0233306174904785i	-0.0405596121942442 + 0.0429262083373016i	-0.0294322795627173 + 0.0626835964090668i	-0.0107941837934809 + 0.0804915122264716i	0.0152731788906257 + 0.0940525272715787i	0.0480975412626168 + 0.101035027984446i	0.0864287267267815 + 0.0992290454491504i	0.128507171335314 + 0.0866935374282706i	0.172189373999414 + 0.0618753987619632i	0.215118458001087 + 0.0236932454772363i	0.254938532528488 - 0.0284412452971289i	0.289533020295904 - 0.0946448334093405i	0.317266103753779 - 0.174627719672144i	0.337204328344102 - 0.267758594903740i	0.349245304476317 - 0.373018938605305i	0.354037262585462 - 0.488658635229905i	0.352510726855732 - 0.611200107928248i	0.345938583368434 - 0.724580411963702i	0.333441410745467 - 0.819323451997744i	0.311679482568918 - 0.883785426157934i	0.275644454205728 - 0.905713055344280i	0.219560123891203 - 0.874542175445098i	0.132660447152098 - 0.775767324436189i	0.00393722722704637 - 0.593541555032913i	-0.139838279316624 - 0.374389225529802i	-0.287540447977115 - 0.144382591548650i	-0.438376978420917 + 0.0918151124020437i	-0.600850666705013 + 0.346295022964558i
-0.00520729298128890 - 0.0273778960016819i	-0.0132464809663064 - 0.0244409544737525i	-0.0199841359914472 - 0.0191822208062372i	-0.0247457069672057 - 0.0121155248945620i	-0.0270473393630944 - 0.00394481193618101i	-0.0266448636317879 + 0.00449935464531265i	-0.0235730827941719 + 0.0123401026255064i	-0.0181496079057624 + 0.0187469003528184i	-0.0109510262948172 + 0.0230205092028472i	-0.00276457994509445 + 0.0246735348685842i	0.00548804733365264 + 0.0234918299481959i	0.0128371724605358 + 0.0195712417578250i	0.0183690769057051 + 0.0133246891711393i	0.0213311362333393 + 0.00545729861788540i	0.0212200815760334 - 0.00308594360733676i	0.0178560290635535 - 0.0112065173075660i	0.0114305542185425 - 0.0177564254396008i	0.00252072987897866 - 0.0216560610743769i	-0.00793432458087390 - 0.0220149960232948i	-0.0186930103655144 - 0.0182428827137441i	-0.0283042140121788 - 0.0101439706151531i	-0.0352256239988077 + 0.00202006970744462i	-0.0379592787857740 + 0.0175032891853814i	-0.0351959139659950 + 0.0350825967359976i	-0.0259490495802382 + 0.0531147622193369i	-0.00966863567760165 + 0.0696292327917833i	0.0136742034438393 + 0.0824439339126847i	0.0435445112121795 + 0.0893113098978619i	0.0788528255343937 + 0.0880678499586523i	0.118017540629524 + 0.0767672847395308i	0.159076599068623 + 0.0537953606080601i	0.199851758622571 + 0.0179476499498039i	0.238162250804508 - 0.0315593775251079i	0.272066747004860 - 0.0951250165858650i	0.300117982144809 - 0.172854266535385i	0.321624095282328 - 0.264671416628678i	0.336842698459554 - 0.370351646501499i	0.347000590038793 - 0.489286655448778i	0.353958756281406 - 0.619631295303297i	0.359236832760151 - 0.746188565039703i	0.362504332638343 - 0.860193559521050i	0.360688296017387 - 0.950159896071112i	0.348593351438522 - 1.00327122899733i	0.320028542165825 - 1.00809598714131i	0.265402427572913 - 0.951422862757424i	0.173713188203966 - 0.817266127708290i	0.0628143594075038 - 0.640378524041852i	-0.0574652116322608 - 0.445087263577077i	-0.185283646721578 - 0.237481864681188i	-0.327480671179023 - 0.00758088879141683i
-0.00352277648780928 - 0.0292989185313334i	-0.0121365817624064 - 0.0268777306623477i	-0.0196054026632886 - 0.0219643711255611i	-0.0252040902027491 - 0.0150259735320030i	-0.0283836747113145 - 0.00673502850690082i	-0.0288297324844393 + 0.00209020623049164i	-0.0264993519544526 + 0.0105664578369687i	-0.0216352621337507 + 0.0178325275585510i	-0.0147487089073217 + 0.0231358862424063i	-0.00657527372024515 + 0.0259210148996651i	0.00199378433995900 + 0.0258894021775817i	0.00999694082142810 + 0.0230393922549469i	0.0165013052905282 + 0.0176883458230346i	0.0207076181201064 + 0.0104495464063303i	0.0220400729515894 + 0.00218729612715556i	0.0202246360764478 - 0.00605788878961708i	0.0153409594469595 - 0.0131724580197604i	0.00784333414474515 - 0.0180802826445596i	-0.00145083761991630 - 0.0198619532416924i	-0.0114153947838855 - 0.0178650136088704i	-0.0206980711913743 - 0.0117980799262652i	-0.0278311920623672 - 0.00180294003439010i	-0.0313603934069852 + 0.0115127437115010i	-0.0299805093847797 + 0.0270769928130118i	-0.0226720692752507 + 0.0433975393255994i	-0.00881494059044946 + 0.0586435055146654i	0.0117296580862555 + 0.0707533406115692i	0.0385667749725612 + 0.0775687561012019i	0.0707687456952075 + 0.0769732948216385i	0.106929629080045 + 0.0670225816874024i	0.145267179181526 + 0.0460498431010943i	0.183784572335977 + 0.0127348844034737i	0.220472119256288 - 0.0338890865391263i	0.253553020931904 - 0.0944867547937748i	0.281763672840393 - 0.169540337765894i	0.304640759621352 - 0.259508479301359i	0.322783383731213 - 0.364930696459375i	0.337984996459486 - 0.486324621807352i	0.353036714356401 - 0.623497963998586i	0.369769774504160 - 0.762271053034717i	0.388496442539472 - 0.894754141345607i	0.406541681092787 - 1.00983432501596i	0.418680578624317 - 1.09438031362666i	0.418501116218699 - 1.13637271779095i	0.397928816755169 - 1.12437645995598i	0.346412869057496 - 1.04284040053272i	0.272199762251043 - 0.913683583413658i	0.183382447491797 - 0.758858065896373i	0.0828060992691320 - 0.585795667271874i	-0.0344497537715220 - 0.386988625428666i
-0.00185696131860305 - 0.0312166874786192i	-0.0110462470181096 - 0.0293065464157773i	-0.0192450379161681 - 0.0247333721827635i	-0.0256775092139457 - 0.0179175438714689i	-0.0297309276338941 - 0.00950116910214613i	-0.0310189606865307 - 0.000289677749132439i	-0.0294220722784700 + 0.00882442359127077i	-0.0251091019636587 + 0.0169495556673343i	-0.0185252159192588 + 0.0232829245974075i	-0.0103553340734245 + 0.0271970884705757i	-0.00146067063557941 + 0.0283080753362594i	0.00720493714632037 + 0.0265197059230499i	0.0146890799098979 + 0.0220525194717700i	0.0201441270370806 + 0.0154283886674892i	0.0229219467413665 + 0.00743208355978633i	0.0226529521273064 - 0.000955567801557533i	0.0193043438499258 - 0.00865394827945307i	0.0132082024735293 - 0.0145894915888259i	0.00505873947678381 - 0.0178131571226644i	-0.00413400182627981 - 0.0176072454764775i	-0.0131178895589879 - 0.0135853639385980i	-0.0204979387370145 - 0.00576967335889220i	-0.0248631362373813 + 0.00537427686960805i	-0.0249151986846960 + 0.0189281681665483i	-0.0196009266968336 + 0.0335515592145711i	-0.00822793187737195 + 0.0475564623536258i	0.00945128091408111 + 0.0590040415254336i	0.0331824124737952 + 0.0658292756449523i	0.0621992067403761 + 0.0659683234608566i	0.0952710623130566 + 0.0574828228504417i	0.130797356092258 + 0.0386608442186741i	0.166955337427662 + 0.00807597616484054i	0.201903398815877 - 0.0354058667246309i	0.234025795180064 - 0.0926983480162605i	0.262224991737267 - 0.164636079396024i	0.286248843663994 - 0.252176463943866i	0.307011167328835 - 0.356587685195372i	0.326834371162919 - 0.479470988406365i	0.349412529848579 - 0.622258294079688i	0.376936487466866 - 0.771916824051605i	0.410428477069442 - 0.921570252731646i	0.447727710321581 - 1.06068061643387i	0.483735237081783 - 1.17604611013466i	0.512007654858372 - 1.25535396936239i	0.526289986333202 - 1.28936742484562i	0.516882222272829 - 1.26349829724506i	0.482007984913269 - 1.18612469893937i	0.427672527133176 - 1.07627276166934i	0.357647143172787 - 0.942618683299280i	0.269134445662429 - 0.780421775966340i
-0.000209746757656490 - 0.0331299133538619i	-0.00997431340769536 - 0.0317253190546102i	-0.0189011868448260 - 0.0274861665374405i	-0.0261639422410363 - 0.0207874345140720i	-0.0310857344703490 - 0.0122412792242927i	-0.0332087834707478 - 0.00264097876410728i	-0.0323379688208412 + 0.00711225177199569i	-0.0285675957779581 + 0.0160963085483979i	-0.0222776579428675 + 0.0234574925800529i	-0.0141025218091086 + 0.0284964746610835i	-0.00487355152775676 + 0.0307431826027536i	0.00446138062022652 + 0.0300075241854964i	0.0129302254718787 + 0.0264126005522939i	0.0196372246789518 + 0.0203890730403844i	0.0238600740148840 + 0.0126429037016540i	0.0251333733425517 + 0.00409608289550237i	0.0233114968728936 - 0.00420327812045923i	0.0186054800400713 - 0.0111835574403944i	0.0115843075576975 - 0.0158643949388415i	0.00314030542558040 - 0.0174636878435226i	-0.00557219181182472 - 0.0154986756673210i	-0.0132326944135543 - 0.00986812769754170i	-0.0184734056236430 - 0.000895333630651581i	-0.0200024642583352 + 0.0106548305555020i	-0.0167336152279075 + 0.0235969976132507i	-0.00790086682416125 + 0.0363891814318380i	0.00685247106337594 + 0.0472184321589411i	0.0274103465198938 + 0.0541149288497740i	0.0531692126405700 + 0.0550728356614721i	0.0830745254786123 + 0.0481662557800457i	0.115703224590266 + 0.0316448380256152i	0.149406122306565 + 0.00398749357102277i	0.182503190872098 - 0.0360930138244225i	0.213527410479391 - 0.0897379983290292i	0.241533729208963 - 0.158104889896511i	0.266455181433631 - 0.242606892418662i	0.289482581955787 - 0.345185306228471i	0.313415953667303 - 0.468460079937489i	0.342789160878532 - 0.615413625860308i	0.380180118405399 - 0.774272739492111i	0.427357199146214 - 0.939268315423819i	0.482770064273138 - 1.10061440635334i	0.541597126291738 - 1.24529097345803i	0.597555136793378 - 1.36097139573564i	0.646438075194668 - 1.44096977237583i	0.679742953511140 - 1.47212586759496i	0.685571404698647 - 1.44895562392564i	0.667565294796139 - 1.38713235413408i	0.630331331406372 - 1.29645212116925i	0.573332375609838 - 1.17514684460878i
0.00141849179535994 - 0.0350362089212651i	-0.00891964337575198 - 0.0341315262321043i	-0.0185710316120077 - 0.0302209159706477i	-0.0266598846706490 - 0.0236346132500414i	-0.0324451393356682 - 0.0149551485337509i	-0.0353969980700419 - 0.00496411572150350i	-0.0352441004016362 + 0.00542947730660126i	-0.0320070742519992 + 0.0152720673149913i	-0.0260026515677049 + 0.0236574441844146i	-0.0178150566824449 + 0.0298153694594140i	-0.00824518039212750 + 0.0331897043248775i	0.00176502902400702 + 0.0334966820575016i	0.0112225204422324 + 0.0307622431510064i	0.0191829288257134 + 0.0253257162067902i	0.0248492320142900 + 0.0178149584476093i	0.0276597079784391 + 0.00909425967992367i	0.0273554573676687 + 0.000178758709372229i	0.0240251617648164 - 0.00786205926992378i	0.0181138647664162 - 0.0140133383962995i	0.0103966553899975 - 0.0174283255251576i	0.00192944686453453 - 0.0175279314534506i	-0.00604301143664654 - 0.0140852670932088i	-0.0121964083038027 - 0.00728161560403030i	-0.0152438310855140 + 0.00227412689229291i	-0.0140656698284236 + 0.0135549867678538i	-0.00782320344918777 + 0.0251639451563669i	0.00394845717665937 + 0.0354183537498390i	0.0212726062683676 + 0.0424482707230851i	0.0437077500043402 + 0.0443076352092215i	0.0703743959396898 + 0.0390891604562540i	0.100026198929905 + 0.0250133361193758i	0.131183762035095 + 0.000477869752323168i	0.162320606034116 - 0.0359444139063097i	0.192107261304873 - 0.0855982940071323i	0.219732824456696 - 0.149928325114334i	0.245283669908774 - 0.230755389667362i	0.270178704731294 - 0.330622417149031i	0.297626486539601 - 0.453074345358021i	0.332909142934987 - 0.602536257627406i	0.378994642205199 - 0.768568790577639i	0.438405362005145 - 0.946570894037972i	0.510274159786767 - 1.12765878064650i	0.590198094300953 - 1.29923465413173i	0.672231326874761 - 1.44923394061329i	0.754366538612059 - 1.57376466788404i	0.829578259184604 - 1.66148053774808i	0.876074918778361 - 1.69314745080434i	0.894967177809461 - 1.68078892947102i	0.891592604078092 - 1.63516544135142i	0.867722159921198 - 1.55759186684555i
0.00302908248801342 - 0.0369330245307552i	-0.00788121721253290 - 0.0365226667497772i	-0.0182534406653425 - 0.0329356232449397i	-0.0271629286517772 - 0.0264579942719973i	-0.0338057495664938 - 0.0176425765831325i	-0.0375787017756115 - 0.00725856439174789i	-0.0381357373067394 + 0.00377518098384534i	-0.0354252061250825 + 0.0144737721266996i	-0.0296986970261131 + 0.0238795556583715i	-0.0214903729440162 + 0.0311499004910710i	-0.0115729129591887 + 0.0356428382060068i	-0.000883318487487211 + 0.0369815730129062i	0.00956424051259666 + 0.0350951708332943i	0.0187766502173643 + 0.0302331200578573i	0.0258826057493095 + 0.0229450042087950i	0.0302233746977448 + 0.0140355359980941i	0.0314270469701055 + 0.00448971961446459i	0.0294583653008432 - 0.00462313135875875i	0.0246382124397661 - 0.0122559724402857i	0.0176264316310359 - 0.0174947833759566i	0.00937822989269416 - 0.0196631965544859i	0.00106357922148237 - 0.0184092728950181i	-0.00603539409026574 - 0.0137687169098636i	-0.0106385068730872 - 0.00619491399207098i	-0.0115929063193191 + 0.00344418634257009i	-0.00798597146405095 + 0.0139019883302809i	0.000755193581140443 + 0.0236259908348718i	0.0147923027013603 + 0.0308482113323065i	0.0338457899211539 + 0.0336890469812905i	0.0572093865345718 + 0.0302653988143413i	0.0838129465812965 + 0.0187763569654816i	0.112340113068574 - 0.00244947587154598i	0.141410580004709 - 0.0349615822081036i	0.169822697228650 - 0.0802833119544665i	0.196874845959589 - 0.140106043408660i	0.222771270918068 - 0.216602197055180i	0.249102810910527 - 0.312833807854225i	0.279400061023216 - 0.433154460907155i	0.319569308476927 - 0.583280441276670i	0.372950773057742 - 0.754144643781962i	0.442802087792812 - 0.942352249254700i	0.528983247671702 - 1.14002965551681i	0.627628640105413 - 1.33520602464363i	0.733296240543322 - 1.51635576227327i	0.846250195174186 - 1.68252084290845i	0.961130300157919 - 1.82444276823020i	1.04681780644999 - 1.90970868852272i	1.10184193243711 - 1.94653456852247i	1.13214133158845 - 1.94645764439760i	1.14176670988942 - 1.91387953888495i
0.00462272527931916 - 0.0388180111720972i	-0.00685729423430329 - 0.0388963154323376i	-0.0179468544682758 - 0.0356283885131527i	-0.0276714654344353 - 0.0292558820517870i	-0.0351649800750363 - 0.0203019608718577i	-0.0397515537477932 - 0.00952471349741123i	-0.0410106121199471 + 0.00214807107807782i	-0.0388182305243582 + 0.0136997702404324i	-0.0333618050270066 + 0.0241197175002449i	-0.0251268413333390 + 0.0324950251855901i	-0.0148573777843908 + 0.0380980872130562i	-0.00348559364934441 + 0.0404577235975454i	0.00795268976244534 + 0.0394071734125172i	0.0184150813024644 + 0.0351061698159881i	0.0269552232811967 + 0.0280272210198019i	0.0328172476167857 + 0.0189165797404209i	0.0355165086131868 + 0.00872882130101121i	0.0348950789913859 - 0.00146600904075597i	0.0311484746595205 - 0.0105880412813835i	0.0248203290305705 - 0.0176556465885290i	0.0167660347524931 - 0.0218938220686887i	0.00808119846344044 - 0.0228254682232351i	5.82730744411175e-06 - 0.0203402016988572i	-0.00618616762872309 - 0.0147335408957671i	-0.00930854089818287 - 0.00671382112399097i	-0.00837643855102671 + 0.00262405909247210i	-0.00270893680543256 + 0.0118606997953014i	0.00799440709063672 + 0.0193324308927158i	0.0236162355909746 + 0.0232321488021551i	0.0436211888602229 + 0.0217059901762924i	0.0671102484907755 + 0.0129384997863586i	0.0929290864410642 - 0.00479769464084218i	0.119835633838694 - 0.0331563991320366i	0.146739310994632 - 0.0738100747112394i	0.173025299816877 - 0.128656821920730i	0.198973393481513 - 0.200158670562978i	0.226283643411374 - 0.291800357048275i	0.258708827412559 - 0.408605737929265i	0.302630604861694 - 0.557391592144811i	0.361715794570834 - 0.730482573101910i	0.439910345158481 - 0.925662539617532i	0.537820054327354 - 1.13616064901617i	0.652212392765022 - 1.35083384016673i	0.778292556980404 - 1.55890617637278i	0.918574182267137 - 1.76238001372940i	1.06947727702088 - 1.95427067481360i	1.19145510657961 - 2.09000543648606i	1.28050953471922 - 2.17397013090365i	1.34303039489951 - 2.21827869527114i	1.38522971311995 - 2.23030685655976i
0.00619896413237067 - 0.0406890181880441i	-0.00584719031703897 - 0.0412511026417144i	-0.0176492696271059 - 0.0382976521454387i	-0.0281827011055011 - 0.0320270165282789i	-0.0365194378511047 - 0.0229328404880180i	-0.0419118912602090 - 0.0117624830207982i	-0.0438648912197406 + 0.000546915405423315i	-0.0421824699540176 + 0.0129472792172001i	-0.0369892356531646 + 0.0243756487295361i	-0.0287229796745991 + 0.0338472457693541i	-0.0180981922093763 + 0.0405488843213083i	-0.00604248985805513 + 0.0439187757773454i	0.00638555050492927 + 0.0436931888040219i	0.0180938717274571 + 0.0399404434696079i	0.0280610405721308 + 0.0330573832277197i	0.0354342730960683 + 0.0237344922567260i	0.0396161731206794 + 0.0128956691687495i	0.0403255865915591 + 0.00161053278606524i	0.0376333473954168 - 0.00900524648273005i	0.0319687213745326 - 0.0179030895752218i	0.0240857413382781 - 0.0242098258301069i	0.0150048886908239 - 0.0273211202674774i	0.00592578193484275 - 0.0269799344507124i	-0.00188543111346834 - 0.0233235042940324i	-0.00720764865870610 - 0.0168992509188270i	-0.00898285353119438 - 0.00864915571686811i	-0.00642455576440953 + 0.000142248894986874i	0.000907191163109201 + 0.00792003165027785i	0.0130543284955331 + 0.0129518891517365i	0.0296520966896938 + 0.0134184675542775i	0.0499710431814025 + 0.00749965177002540i	0.0730116303547176 - 0.00657571534054352i	0.0976622281110444 - 0.0305478929027686i	0.122929661239349 - 0.0662104412075013i	0.148259655623499 - 0.115622208701181i	0.173964001282736 - 0.181465745941623i	0.201780925636112 - 0.267547630004669i	0.235570225459469 - 0.379404291881524i	0.282021124625184 - 0.524728835503049i	0.345065972677382 - 0.697218648990757i	0.429251818817731 - 0.895787150137491i	0.535924799901449 - 1.11481509816250i	0.662570507589685 - 1.34414013445366i	0.805145294052322 - 1.57393755928609i	0.968292617138027 - 1.80905719707171i	1.15024230940539 - 2.04486972935941i	1.30424670874469 - 2.22610154955523i	1.42393663994625 - 2.35343197189810i	1.51599789202120 - 2.43933191141526i	1.58859284315529 - 2.49391402711777i
0.00775863474038396 - 0.0425442011747040i	-0.00484907757214745 - 0.0435844976685647i	-0.0173583691754254 - 0.0409411979089382i	-0.0286944072299746 - 0.0347703167241910i	-0.0378666650163361 - 0.0255354167452553i	-0.0440564351946851 - 0.0139725501470142i	-0.0466953233411753 - 0.00102909475676559i	-0.0455158861635579 + 0.0122150101803716i	-0.0405799467280502 + 0.0246436313517873i	-0.0322772709716742 + 0.0352019294713933i	-0.0212936256201720 + 0.0429920139472420i	-0.00855388688437118 + 0.0473598610569012i	0.00486045562791920 + 0.0479463324624131i	0.0178087844322563 + 0.0447301470977128i	0.0291944656154485 + 0.0380323841240460i	0.0380677287135700 + 0.0284868920097170i	0.0437178276009945 + 0.0169887446421300i	0.0457409593469157 + 0.00460888625815162i	0.0440837301563331 - 0.00750305577207169i	0.0390611647104394 - 0.0182307246192295i	0.0313280331869949 - 0.0266007556818754i	0.0218291320007078 - 0.0318818508593284i	0.0117225757303769 - 0.0336702412443698i	0.00226757427506299 - 0.0319453351508072i	-0.00528062854205380 - 0.0270925579138068i	-0.00979093942126834 - 0.0198978186087396i	-0.0103700946229059 - 0.0115097044775307i	-0.00644103149070186 - 0.00337330392858878i	0.00219677518052592 + 0.00285772094692863i	0.0153477481769902 + 0.00540592097516662i	0.0324484359579834 + 0.00245477727402701i	0.0526501078784185 - 0.00780029013737399i	0.0749638027655202 - 0.0271654153552252i	0.0984753997946377 - 0.0575270540230715i	0.122664248271763 - 0.101060714970975i	0.147833219297974 - 0.160595796708670i	0.175680883202169 - 0.240149277740020i	0.210051498882627 - 0.345600378897664i	0.257751520594410 - 0.485268997375285i	0.322896882334414 - 0.654175203395265i	0.410533671439368 - 0.852275846905749i	0.522711495603702 - 1.07510810695151i	0.657685703879513 - 1.31362135189763i	0.812242346992915 - 1.55909728428800i	0.992939018896545 - 1.81900189286598i	1.19977092517835 - 2.09103555266521i	1.38030642739243 - 2.31108340695079i	1.52605665294435 - 2.47639507161391i	1.64382381860766 - 2.59953733139353i	1.74343694361694 - 2.69301186975123i
0.00930194958325058 - 0.0443802618625516i	-0.00386312840258571 - 0.0458944061772461i	-0.0170730063896380 - 0.0435581688186208i	-0.0292038080077188 - 0.0374846408624505i	-0.0392034142250035 - 0.0281082879058211i	-0.0461823654091569 - 0.0161544885184307i	-0.0494988206486801 - 0.00258137026364975i	-0.0488147503516471 + 0.0114997836713136i	-0.0441300082414331 + 0.0249200775958304i	-0.0357873725205522 + 0.0365548673815551i	-0.0244444481875387 + 0.0454228091629240i	-0.0110219488899380 + 0.0507760214306319i	0.00337521996318288 + 0.0521618848900759i	0.0175558828914056 + 0.0494705690764103i	0.0303495078107262 + 0.0429477477300301i	0.0407099985139391 + 0.0331720698621080i	0.0478123973253849 + 0.0210086806141461i	0.0511315278397502 + 0.00753101779231064i	0.0504915090775404 - 0.00607668086987714i	0.0460910281062321 - 0.0186300148473695i	0.0384865952858654 - 0.0290551766814462i	0.0285492050974420 - 0.0364947264466172i	0.0173935057654546 - 0.0403971242670313i	0.00627476190735957 - 0.0405816093676449i	-0.00351853346093314 - 0.0372723930375380i	-0.0107852753190740 - 0.0311010792418786i	-0.0145240156681560 - 0.0230776335903665i	-0.0140210669426468 - 0.0145333345444332i	-0.00891790925718519 - 0.00704020425949803i	0.000756480801619386 - 0.00232834983032135i	0.0146006190923119 - 0.00220331399327448i	0.0319128089186168 - 0.00849189921585120i	0.0518171126036998 - 0.0230469737622701i	0.0734637847296786 - 0.0478186548992803i	0.0963400110286690 - 0.0850529316229958i	0.120691119171927 - 0.137654278619281i	0.148099130885647 - 0.209731659788129i	0.182267313718146 - 0.307326508648124i	0.229917261022251 - 0.439115567356410i	0.295245459816801 - 0.601368390320643i	0.383674213919431 - 0.794958054551457i	0.497890679235984 - 1.01655844479044i	0.636944123486401 - 1.25833122839479i	0.798504991211178 - 1.51276103172577i	0.990748240490785 - 1.78957678208336i	1.21531626379854 - 2.08869742342958i	1.41583605405448 - 2.33939026883712i	1.58204638256321 - 2.53584859240146i	1.72067158090557 - 2.69046460993701i	1.84285022049863 - 2.81769731296473i
0.0108293135124517 - 0.0461959956297274i	-0.00288758604960805 - 0.0481791876608258i	-0.0167913356889739 - 0.0461465452294547i	-0.0297089070722456 - 0.0401683085910411i	-0.0405269311693571 - 0.0306504631542403i	-0.0482864869764280 - 0.0183080849218206i	-0.0522722900178239 - 0.00411109675546384i	-0.0520767116525427 + 0.0107987699428633i	-0.0476378077624910 + 0.0252012282134375i	-0.0392510901776111 + 0.0379018727689762i	-0.0275482282586791 + 0.0478362232221128i	-0.0134468401312431 + 0.0541625719330697i	0.00192654299018277 + 0.0563357306573358i	0.0173309577827691 + 0.0541580273878807i	0.0315203170030065 + 0.0478001223241585i	0.0433527607925047 + 0.0377867213760226i	0.0518917498110233 + 0.0249543744839112i	0.0564892423474371 + 0.0103783449469062i	0.0568472147654776 - 0.00472153257031317i	0.0530501869054903 - 0.0190926044714817i	0.0455549734940409 - 0.0315619733035473i	0.0351599468558915 - 0.0411444404353448i	0.0229387923485070 - 0.0471415346413638i	0.0101414749144307 - 0.0492131743039775i	-0.00191270797629467 - 0.0474210421883817i	-0.0119513303722564 - 0.0422415924823097i	-0.0188635043485538 - 0.0345446290765946i	-0.0218006505034010 - 0.0255462169398427i	-0.0202487892510024 - 0.0167342406334102i	-0.0140718532837102 - 0.00978521406130570i	-0.00351152385335748 - 0.00648730156829694i	0.0108703923574102 - 0.00867817602192531i	0.0283023247210951 - 0.0182385342792171i	0.0479881623865381 - 0.0371556598532226i	0.0693956027661218 - 0.0676997953502174i	0.0926639573218114 - 0.112774433158632i	0.119182937698135 - 0.176467758625303i	0.152384809658269 - 0.264796001298197i	0.198698947815090 - 0.386506002939081i	0.262287483335712 - 0.539021444139178i	0.348803115138730 - 0.723982070442070i	0.461490607870314 - 0.939145239698867i	0.600194064618499 - 1.17793712703966i	0.763476646697290 - 1.43411244632184i	0.960760966303240 - 1.71919515060046i	1.19516113402543 - 2.03512994963967i	1.40829379747438 - 2.30707501736052i	1.58854023933275 - 2.52663976811727i	1.74235252812325 - 2.70576828115236i	1.88175160135459 - 2.86034390678289i
0.0123408542884303 - 0.0479902461022788i	-0.00192115167790710 - 0.0504368812395346i	-0.0165113034572566 - 0.0487041260652529i	-0.0302071470400636 - 0.0428195804124065i	-0.0418340812311641 - 0.0331612408023485i	-0.0503654352713018 - 0.0204349406794138i	-0.0550128990609253 - 0.00561983226513042i	-0.0552986312330467 + 0.0101109510338206i	-0.0511009701217192 + 0.0254846215045081i	-0.0426683897453496 + 0.0392391911992858i	-0.0306058048082692 + 0.0502272736862215i	-0.0158296819867900 + 0.0575137004140445i	0.000511691107039844 + 0.0604617642996361i	0.0171293923925724 + 0.0587871523320200i	0.0327014719856337 + 0.0525860458968323i	0.0459902490558170 + 0.0423295444084766i	0.0559476405196635 + 0.0288262144078837i	0.0618047287279930 + 0.0131539399519261i	0.0631421736710517 - 0.00343242338235540i	0.0599291034021713 - 0.0196115466306008i	0.0525261722706334 - 0.0341101573105446i	0.0416596417857449 - 0.0458172885856538i	0.0283592201920426 - 0.0538881190748498i	0.0138708070174537 - 0.0578226439292064i	-0.000453431754517453 - 0.0575198537621957i	-0.0132710005341819 - 0.0533000351721979i	-0.0233631956523430 - 0.0458937788667789i	-0.0297469513138112 - 0.0363991624859895i	-0.0317545761604409 - 0.0262170504390598i	-0.0290870159561426 - 0.0169677967554307i	-0.0218285861918492 - 0.0104131933938423i	-0.0104053745096619 - 0.00839223707685266i	0.00450729501522376 - 0.0127963513200661i	0.0221511820018177 - 0.0256213599484363i	0.0419506293249464 - 0.0491193191732907i	0.0638956846835848 - 0.0861242019074741i	0.0891072998903233 - 0.140582634062479i	0.120622158548296 - 0.218299800577890i	0.164365387578084 - 0.327810054440380i	0.224342093231315 - 0.467572279103828i	0.306279564310637 - 0.639824568406170i	0.413879607378104 - 0.843315229645827i	0.547757360119216 - 1.07276257503478i	0.707344946936032 - 1.32321173449843i	0.902885578069654 - 1.60742983734558i	1.13874094784768 - 1.92911179910348i	1.35657168643584 - 2.21201573783716i	1.54385404757497 - 2.44574449792232i	1.70657203349372 - 2.64149978320644i	1.85716001568242 - 2.81597504286647i
0.0138375079748877 - 0.0497596893893161i	-0.000963205837533412 - 0.0526654873714011i	-0.0162314855092705 - 0.0512298807131731i	-0.0306960749402270 - 0.0454379331054454i	-0.0431224524682370 - 0.0356405862228699i	-0.0524162577604577 - 0.0225342005466317i	-0.0577172996702145 - 0.00710828094189890i	-0.0584780351086699 + 0.00943354615781766i	-0.0545167307653830 + 0.0257676347940532i	-0.0460374113721062 + 0.0405632431636250i	-0.0336181780177999 + 0.0525909301562030i	-0.0181714462007633 + 0.0608242935658345i	-0.000870276781579318 + 0.0645358129477525i	0.0169467524200410 + 0.0633541925294977i	0.0338860815427296 + 0.0573019336434167i	0.0486150126592815 + 0.0467982748165820i	0.0599722152554359 + 0.0326244538141915i	0.0670693637882557 + 0.0158605278492016i	0.0693672173737567 - 0.00220377362275644i	0.0667203549899630 - 0.0201777574110555i	0.0593942872359582 - 0.0366889383812388i	0.0480435243864503 - 0.0505009267404332i	0.0336545608321677 - 0.0606213843587673i	0.0174683171897145 - 0.0663913507134202i	0.000871344364060653 - 0.0675484758383289i	-0.0147254185321253 - 0.0642577437146746i	-0.0279979785067614 - 0.0571094267810734i	-0.0378265054091061 - 0.0470818064522284i	-0.0433924264004677 - 0.0354855556635161i	-0.0442358799469414 - 0.0238818278868762i	-0.0402851106423203 - 0.0140007142432459i	-0.0318365769167366 - 0.00767159693630813i	-0.0194779601596805 - 0.00678189421833055i	-0.00394110597440342 - 0.0133100589253027i	0.0141329129107375 - 0.0294497458072745i	0.0345458254963676 - 0.0578980437545710i	0.0580770563684423 - 0.102347365244464i	0.0872433661742012 - 0.168213723529348i	0.127266893675263 - 0.263535158466369i	0.181867367382653 - 0.387674130662309i	0.256685652943578 - 0.543278290765320i	0.355761359226279 - 0.729992775585650i	0.480436799381743 - 0.943817500296404i	0.630964633738239 - 1.18104558900797i	0.817941985764872 - 1.45507908034769i	1.04671878075620 - 1.77104653078987i	1.26108149394171 - 2.05411339642173i	1.44809670546428 - 2.29249398991981i	1.61308468914198 - 2.49636319522063i	1.76839610729056 - 2.68257226235495i
0.0153196247924481 - 0.0515029116996570i	-1.24079711608660e-05 - 0.0548627276891619i	-0.0159496349137303 - 0.0537211623273124i	-0.0311736865585925 - 0.0480220190071198i	-0.0443897846887856 - 0.0380881238583444i	-0.0544361324961187 - 0.0246067097488809i	-0.0603820518700489 - 0.00857781810611256i	-0.0616120269351574 + 0.00876433761984697i	-0.0578837799571900 + 0.0260464667636929i	-0.0493562731628690 + 0.0418700668737597i	-0.0365834870980069 + 0.0549236818461424i	-0.0204743236532397 + 0.0640906736102221i	-0.00222402043860925 + 0.0685529846790980i	0.0167793000133136 + 0.0678543095963249i	0.0350693759067023 + 0.0619447960949566i	0.0512191320607738 + 0.0511918485176658i	0.0639565616936196 + 0.0363490899140533i	0.0722749365370540 + 0.0185003095823000i	0.0755146168527051 - 0.00103009966963349i	0.0734174154467900 - 0.0207833648257330i	0.0661542537350886 - 0.0392870488288412i	0.0543081192652238 - 0.0551801955733708i	0.0388248147770759 - 0.0673242204706469i	0.0209401324452539 - 0.0749020442933641i	0.00207173418694227 - 0.0774909480862996i	-0.0162982662638271 - 0.0750993973333440i	-0.0327409466060916 - 0.0681768579116580i	-0.0460044845304255 - 0.0575834456523283i	-0.0551179228078761 - 0.0445372860213243i	-0.0594630522574240 - 0.0305352788139128i	-0.0588163369174873 - 0.0172718024587091i	-0.0533472855271765 - 0.00655876006048443i	-0.0435609861182436 - 0.000263264886787573i	-0.0301756352392693 - 0.000325449304744929i	-0.0139202199548720 - 0.00884465136411518i	0.00478603813603876 - 0.0283160830633690i	0.0263185941676603 - 0.0620774154464550i	0.0525577622212510 - 0.114987090233336i	0.0878370981082555 - 0.194313743286401i	0.135461632051619 - 0.300185070560452i	0.200825001366666 - 0.435473154712773i	0.288180780234939 - 0.600591767689583i	0.399525108361138 - 0.792785709354033i	0.535864644259058 - 1.00953503302141i	0.707673089698507 - 1.26421101261081i	0.920996150748230 - 1.56302402598701i	1.12379334727533 - 1.83536191665326i	1.30322420205852 - 2.06869330530370i	1.46376443433552 - 2.27188678275703i	1.61717753711455 - 2.46128097706253i
0.0167879639474780 - 0.0532180123800095i	0.000932352961761369 - 0.0570274827842752i	-0.0156642805508167 - 0.0561772340027014i	-0.0316373956375899 - 0.0505699685800662i	-0.0456329785089378 - 0.0405031297132053i	-0.0564225384975271 - 0.0266537553485922i	-0.0630049456561782 - 0.0100301477363211i	-0.0646973692973016 + 0.00810213912680059i	-0.0611990820802703 + 0.0263196627918595i	-0.0526248216451051 + 0.0431565981473667i	-0.0395026893343768 + 0.0572205435911939i	-0.0227390028332539 + 0.0673072220699589i	-0.00355226875822513 + 0.0725083808531861i	0.0166231284095628 + 0.0722834178601392i	0.0362466953767757 + 0.0665120349382747i	0.0537964585858728 + 0.0555091560332241i	0.0678928701896144 + 0.0400013448824671i	0.0774117382446827 + 0.0210761200778279i	0.0815751592355835 + 9.32110883909432e-05i	0.0800124596457513 - 0.0214202702132038i	0.0728001404575458 - 0.0418933495576205i	0.0604519461329448 - 0.0598409634964119i	0.0438728304794635 - 0.0739805013578078i	0.0242927026184925 - 0.0833377041921991i	0.00316030207956962 - 0.0873291058917511i	-0.0179699611067105 - 0.0858084586856436i	-0.0375653626086461 - 0.0790835958487410i	-0.0542454103223771 - 0.0678952569634518i	-0.0668869985920609 - 0.0533687927649780i	-0.0747148705843560 - 0.0369372106300556i	-0.0773567362328638 - 0.0202526699718383i	-0.0748583299306648 - 0.00509928099839037i	-0.0676477135543907 + 0.00668324871745163i	-0.0564382601026906 + 0.0132156014160202i	-0.0420629770738556 + 0.0125280296458735i	-0.0251964326359940 + 0.00237578454454640i	-0.00592099291087675 - 0.0201294074325429i	0.0169135119071927 - 0.0591329299002807i	0.0465806612087948 - 0.120890600036453i	0.0858488520373650 - 0.206159847927891i	0.139703662096956 - 0.317841018331311i	0.212485583759113 - 0.456983382340943i	0.306772841950890 - 0.622018710326630i	0.424227745876780 - 0.811515004768558i	0.574722827467511 - 1.03814276953298i	0.764707938880999 - 1.30882011416639i	0.948236261299648 - 1.55986279896295i	1.11305480969332 - 1.77864044284526i	1.26262634741068 - 1.97245338556326i	1.40763665258003 - 2.15645728872715i
0.0182431205856868 - 0.0549031317311514i	0.00187247098923456 - 0.0591577897768799i	-0.0153735103477002 - 0.0585962402523053i	-0.0320849691510617 - 0.0530812112285237i	-0.0468496438738184 - 0.0428851015572381i	-0.0583722080320224 - 0.0286740928605303i	-0.0655827639485139 - 0.0114659278891671i	-0.0677323016821648 + 0.00744381999145480i	-0.0644616952784894 + 0.0265830374714395i	-0.0558416921650622 + 0.0444177920446956i	-0.0423752549290725 + 0.0594766517993778i	-0.0249660205522357 + 0.0704696070495902i	-0.00485592174675044 + 0.0763980012354393i	0.0164734697832245 + 0.0766386866461129i	0.0374102223938148 + 0.0710010078511719i	0.0563393816587940 + 0.0597481379046677i	0.0717742026194052 + 0.0435813107556673i	0.0824726595819060 + 0.0235911617915166i	0.0875402792091763 + 0.00117278977031979i	0.0864983785796555 - 0.0220789935943794i	0.0793281950797690 - 0.0444966555891272i	0.0664733293110547 - 0.0644710698930100i	0.0487996843126275 - 0.0805758804330949i	0.0275307730891680 - 0.0916814452001171i	0.00414924200123874 - 0.0970450902283225i	-0.0197205197384797 - 0.0963673857040203i	-0.0424454966068248 - 0.0898150314356399i	-0.0625142302841401 - 0.0780093760201983i	-0.0786547268240104 - 0.0619824131915965i	-0.0899366595091262 - 0.0431009046551593i	-0.0958391973523527 - 0.0229709003001026i	-0.0962882830894057 - 0.00334331396855568i	-0.0916403596940647 + 0.0139789367633368i	-0.0826110863219367 + 0.0271930162287072i	-0.0701490696548568 + 0.0344864095861574i	-0.0552071245301544 + 0.0339115790622058i	-0.0383724366769891 + 0.0231056074402789i	-0.0193049296987822 - 0.00123157606372687i	0.00406649010420998 - 0.0441244353068277i	0.0338607075240919 - 0.106826692970067i	0.0745081357722393 - 0.192090348164188i	0.130315926635213 - 0.301465169976419i	0.204352030700674 - 0.434482844128708i	0.298828121435933 - 0.590675300620718i	0.422569365028870 - 0.781373424479503i	0.582136767066176 - 1.01382006227907i	0.739400756107676 - 1.23374733935476i	0.883155811259561 - 1.42904713942180i	1.01570754870424 - 1.60522744245470i	1.14621048932126 - 1.77562877389133i
0.0196854104418390 - 0.0565561941464153i	0.00280875437945906 - 0.0612511554318512i	-0.0150766154192924 - 0.0609766834193666i	-0.0325153157943935 - 0.0555558944889346i	-0.0480377476133572 - 0.0452340167289001i	-0.0602827890855779 - 0.0306683487181265i	-0.0681131793678973 - 0.0128864869714043i	-0.0707143505479746 + 0.00678781422793878i	-0.0676695471066271 + 0.0268340056229142i	-0.0590052903272834 + 0.0456509923684379i	-0.0452009130182407 + 0.0616890808327665i	-0.0271576412751300 + 0.0735738319224390i	-0.00613817471300941 + 0.0802173469254691i	0.0163270527493482 + 0.0809154994634478i	0.0385555094002311 + 0.0754080031411839i	0.0588418559738851 + 0.0639072452542214i	0.0755920631303202 + 0.0470897257451725i	0.0874498595559887 + 0.0260486196462447i	0.0934043040531966 + 0.00221442811376188i	0.0928691506126686 - 0.0227516624897824i	0.0857331518278029 - 0.0470853351000701i	0.0723688070707013 - 0.0690556041080859i	0.0536053703823474 - 0.0870941963837143i	0.0306621026834379 - 0.0999167490537226i	0.00505241894154151 - 0.106622609152765i	-0.0215311104784322 - 0.106760360144029i	-0.0473542709685899 - 0.100358264604130i	-0.0707754072353424 - 0.0879190117954388i	-0.0903754783474485 - 0.0703798603435221i	-0.105071786960282 - 0.0490387584173401i	-0.114197523913155 - 0.0254556404708066i	-0.117559024002052 - 0.00134426347131685i	-0.115442827677716 + 0.0215393634688818i	-0.108574095613483 + 0.0414794578825276i	-0.0980269728122246 + 0.0568392567791585i	-0.0850460018631492 + 0.0660079501795499i	-0.0707549083288765 + 0.0672077583249540i	-0.0556881991770228 + 0.0580885327077199i	-0.0390850167027799 + 0.0350377074138931i	-0.0195775660983334 - 0.00357215303551323i	0.00658620139338262 - 0.0601820003580399i	0.0435536703272272 - 0.136708517081158i	0.0947919512624713 - 0.233687027644402i	0.162961601577863 - 0.351478774444151i	0.255431730705321 - 0.499476520160601i	0.378593884853823 - 0.684888446213936i	0.503596896341515 - 0.865035642776414i	0.620691775563259 - 1.02889497875218i	0.730913532527870 - 1.17999092088665i	0.841487261548528 - 1.32927405193902i
0.0211149670462489 - 0.0581748200340312i	0.00374182521303145 - 0.0633058458102710i	-0.0147718732294322 - 0.0633172856693622i	-0.0329259181885187 - 0.0579923114079033i	-0.0491944195535608 - 0.0475501552760710i	-0.0621521777317960 - 0.0326381653473224i	-0.0705942064669079 - 0.0142924935671953i	-0.0736406849905441 + 0.00613247899257253i	-0.0708194779403254 + 0.0270690067934706i	-0.0621148293350593 + 0.0468516952753554i	-0.0479800677834765 + 0.0638528630076564i	-0.0293144624418429 + 0.0766148780595397i	-0.00740231305669397 + 0.0839627638044894i	0.0161795775570644 + 0.0851108211952690i	0.0396778705656207 + 0.0797308513826516i	0.0612973343955218 + 0.0679859124489233i	0.0793396277111231 + 0.0505272424686322i	0.0923357104126963 + 0.0284510279806701i	0.0991595739229570 + 0.00322319914602807i	0.0991183561615105 - 0.0234294680067992i	0.0920097707713997 - 0.0496484551733758i	0.0781381402168797 - 0.0735812573524345i	0.0582946602060253 - 0.0935192393446175i	0.0336933691002996 - 0.108026078260902i	0.00588076749532331 - 0.116044606902532i	-0.0233830413367591 - 0.116972895484591i	-0.0522644960939865 - 0.110702452852059i	-0.0789933268127445 - 0.0976175682460527i	-0.102005086955296 - 0.0785611892810408i	-0.120065614917959 - 0.0547648594209892i	-0.132364588531173 - 0.0277388528599927i	-0.138589653064776 + 0.000844601339697076i	-0.138959433389986 + 0.0292777960099074i	-0.134209830248342 + 0.0559414734205573i	-0.125543079917104 + 0.0793893349335486i	-0.114506969138697 + 0.0983688025423457i	-0.102780112106261 + 0.111733868477662i	-0.0918089497868357 + 0.118159730266867i	-0.0822189630947320 + 0.115579254173392i	-0.0734744025897945 + 0.102097790318864i	-0.0626070782376322 + 0.0757279373271645i	-0.0457325851938795 + 0.0343091416154586i	-0.0190763878988782 - 0.0236056515026634i	0.0203582104354491 - 0.0990500550146746i	0.0781437011561143 - 0.198958211613687i	0.160261434526091 - 0.330182410030703i	0.248260751789401 - 0.463390936195140i	0.334184896721528 - 0.589134118489172i	0.417728375632483 - 0.708807413918928i	0.503866063655118 - 0.830494518880055i
0.0225323800933595 - 0.0597580881029107i	0.00467300138465915 - 0.0653211562597683i	-0.0144575734342768 - 0.0656165317016465i	-0.0333150737098739 - 0.0603891760146027i	-0.0503182083320648 - 0.0498321564066529i	-0.0639775215513175 - 0.0345827044151980i	-0.0730220690018680 - 0.0156861986849443i	-0.0765096910851214 + 0.00547502723805092i	-0.0739118179097354 + 0.0272856623166824i	-0.0651694915634963 + 0.0480169047572698i	-0.0507125383626224 + 0.0659652858963778i	-0.0314374575193418 + 0.0795893792484523i	-0.00864985121227982 + 0.0876293212615404i	0.0160269366667655 + 0.0892204892698909i	0.0407712640119050 + 0.0839675026612540i	0.0636994543168973 + 0.0719834551050337i	0.0830106008138998 + 0.0538947908014404i	0.0971230162269817 + 0.0308017352052888i	0.104797586213975 + 0.00420520163682027i	0.105238963040505 - 0.0241041041344158i	0.0981541711865011 - 0.0521753054613662i	0.0837799483623269 - 0.0780348471658536i	0.0628697072433083 - 0.0998359870453089i	0.0366328728101063 - 0.115993400933945i	0.00664854233517169 - 0.125295722445779i	-0.0252559466382666 - 0.126991539867651i	-0.0571484063605424 - 0.120835738853038i	-0.0871330103756817 - 0.107099063297116i	-0.113500201386975 - 0.0865316569935801i	-0.134865087146233 - 0.0602947562850755i	-0.150274803218268 - 0.0298516512781588i	-0.159301004943144 + 0.00316631487664312i	-0.162093262699660 + 0.0371051597012582i	-0.159398204285537 + 0.0704446257080068i	-0.152546612673839 + 0.101934526620898i	-0.143385851569801 + 0.130693664358364i	-0.134155596030688 + 0.156228745446427i	-0.127230755653030 + 0.178287755633986i	-0.124656864182814 + 0.196434850109688i	-0.126789870930266 + 0.208594513358388i	-0.131531188134699 + 0.213335571262543i	-0.135335296531964 + 0.208365266689193i	-0.134214953808630 + 0.191439951558773i	-0.124949854880617 + 0.160987624077940i	-0.104008717324410 + 0.112945476569519i	-0.0660256122856263 + 0.0411126658918548i	-0.0183142248017248 - 0.0398123993834278i	0.0332239629051202 - 0.122341753587166i	0.0869015836816062 - 0.205656660677484i	0.145208668998097 - 0.294608345203255i
0.0239374108589545 - 0.0613046045303029i	0.00560230425395492 - 0.0672947385921853i	-0.0141330492694324 - 0.0678729572183328i	-0.0336809267919076 - 0.0627463076212813i	-0.0514056330408474 - 0.0520799279538882i	-0.0657558188002209 - 0.0365021250970709i	-0.0753949814097682 - 0.0170678931713553i	-0.0793183594689587 + 0.00481394770812089i	-0.0769432983459323 + 0.0274810688283001i	-0.0681683211456838 + 0.0491430426760460i	-0.0533989334465597 + 0.0680217057991897i	-0.0335283330050051 + 0.0824929483050596i	-0.00988340531907442 + 0.0912142273239400i	0.0158656614269664 + 0.0932423989315643i	0.0418307807438249 + 0.0881154625995397i	0.0660422922295634 + 0.0758983134900200i	0.0865970636445143 + 0.0571932672666317i	0.101803860496683 + 0.0331047094869416i	0.110313276114424 + 0.00516584975006887i	0.111226536221528 - 0.0247689145688058i	0.104162619927529 - 0.0546555876621407i	0.0892922870573552 - 0.0824039527135046i	0.0673315368299339 - 0.106030706357996i	0.0394871245976572 - 0.123803135978849i	0.00736884107700905 - 0.134359042686435i	-0.0271308154962385 - 0.136800461578653i	-0.0619796719676084 - 0.130747965557043i	-0.0951585442433371 - 0.116359304715569i	-0.124815511910589 - 0.0942940876595606i	-0.149414903646920 - 0.0656447362116198i	-0.167863036389053 - 0.0318275477488760i	-0.179615345804118 + 0.00556583027519572i	-0.184751876123583 + 0.0449334301804928i	-0.184024645474805 + 0.0848524700029322i	-0.178886674100154 + 0.124269948912126i	-0.171480214871044 + 0.162675409407873i	-0.164592495213470 + 0.200231334191568i	-0.161516756458362 + 0.237768817822037i	-0.165715311541311 + 0.276512904371349i	-0.178474669552394 + 0.314272340263411i	-0.198606415930086 + 0.350244152166074i	-0.222982646218277 + 0.382099346164771i	-0.247480346780190 + 0.406898633638420i	-0.268741832783346 + 0.422663778082178i	-0.285447301178695 + 0.428499377386816i	-0.293002560803288 + 0.419081289563846i	-0.287255298001740 + 0.393739646341282i	-0.271886785921452 + 0.357719637406012i	-0.249961026496602 + 0.314077719685707i	-0.221603480987273 + 0.261437551248057i
0.0253308706901413 - 0.0628116276822525i	0.00653134039927293 - 0.0692250088857407i	-0.0137963217865352 - 0.0700854608813656i	-0.0340217988525389 - 0.0650617571407805i	-0.0524553127185301 - 0.0542932234633738i	-0.0674851514981790 - 0.0383973938750528i	-0.0777110947462586 - 0.0184381381612774i	-0.0820655776308237 + 0.00414740160466676i	-0.0799125298627741 + 0.0276526334149385i	-0.0711096271128070 + 0.0502272808336193i	-0.0560378847969525 + 0.0700188521589359i	-0.0355883806932467 + 0.0853220597900410i	-0.0111075829608949 + 0.0947135873415188i	0.0156910771946341 + 0.0971731252449369i	0.0428514972145225 + 0.0921725975280852i	0.0683192078409355 + 0.0797298773265179i	0.0900924452841725 + 0.0604236277329287i	0.106371929502931 + 0.0353619069510008i	0.115699921555179 + 0.00610998258333959i	0.117075724622931 - 0.0254157028407406i	0.110031352101424 - 0.0570791702629941i	0.0946740188355254 - 0.0866754170686303i	0.0716839560791311 - 0.112088115295304i	0.0422631924213585 - 0.131440308096216i	0.00805320843778813 - 0.143220395989633i	-0.0289879685310880 - 0.146386647294373i	-0.0667316710379182 - 0.140429768942775i	-0.103035348259750 - 0.125393846588174i	-0.135906725613524 - 0.101851259529531i	-0.163661784972013 - 0.0708301469159883i	-0.185066577762950 - 0.0336992088043762i	-0.199458194814024 + 0.00798651932031826i	-0.206844477333310 + 0.0526732763206041i	-0.207978072823286 + 0.0990320019914599i	-0.204421263735602 + 0.146195486082142i	-0.198594707211631 + 0.194012177275566i	-0.193809136540306 + 0.243282588902996i	-0.194240714940881 + 0.295896689988458i	-0.204725608791636 + 0.354718321946268i	-0.227490288142197 + 0.417475415254587i	-0.262274084806843 + 0.484038084978268i	-0.306407558257116 + 0.552099266900812i	-0.355705952690937 + 0.618119593379858i	-0.406757127349379 + 0.679848078133358i	-0.460509465814430 + 0.739707981070904i	-0.513241878606372 + 0.793409310985943i	-0.549441669355858 + 0.824751098193947i	-0.570514083426417 + 0.836583290255389i	-0.580840777909847 + 0.834162541037497i	-0.583170863515479 + 0.819681597036307i
0.0267128140363714 - 0.0642780567467118i	0.00746083746493217 - 0.0711109381294920i	-0.0134456539786771 - 0.0722530344807079i	-0.0343350730258426 - 0.0673347546932497i	-0.0534653185117598 - 0.0564705606173736i	-0.0691633752497079 - 0.0402685821329944i	-0.0799668585958697 - 0.0197995456201540i	-0.0847486087811259 + 0.00347320486271678i	-0.0828186172727689 + 0.0277983731206410i	-0.0739934901423171 + 0.0512669923643538i	-0.0586305913499915 + 0.0719541496976971i	-0.0376185494004701 + 0.0880736194206452i	-0.0123232708528690 + 0.0981237218231386i	0.0154994531601236 + 0.101009079921652i	0.0438282885786538 + 0.0961364557638032i	0.0705249653326510 + 0.0834776816867897i	0.0934905519034765 + 0.0635872785940497i	0.110820301573209 + 0.0375760898712215i	0.120949975454208 + 0.00704266593109584i	0.122780009449653 - 0.0260359029631714i	0.115756951313222 - 0.0594350801928310i	0.0999250976138126 - 0.0908364968650133i	0.0759296880511730 - 0.117994638707014i	0.0449693430892338 - 0.138890120137783i	0.00871586472375818 - 0.151865485855133i	-0.0308085497978824 - 0.155737928291029i	-0.0713781179049483 - 0.149870229621164i	-0.110729859807336 - 0.134198061141647i	-0.146733017279633 - 0.109208254475165i	-0.177556163143316 - 0.0758661287322556i	-0.201825153587533 - 0.0354974949577223i	-0.218757236448877 + 0.0103737930038683i	-0.228283075215889 + 0.0602389226767450i	-0.231149212012326 + 0.112851786416641i	-0.229012698448407 + 0.167513788385094i	-0.224543489833843 + 0.224408953751024i	-0.221539244269816 + 0.284935507869339i	-0.224998981449928 + 0.351984444867794i	-0.241048493313420 + 0.429979991434698i	-0.272840993676584 + 0.516584833999584i	-0.321025215273925 + 0.612331742369021i	-0.383410376340093 + 0.714987231197441i	-0.455815541195803 + 0.820503685079887i	-0.534843175749506 + 0.926446362132472i	-0.623646906006890 + 1.03857434032933i	-0.719425636099391 + 1.15372925948358i	-0.795856270219296 + 1.24059720894473i	-0.852099349739651 + 1.29960755074842i	-0.893752866445593 + 1.33811180440730i	-0.926095111278976 + 1.36181359215271i
0.0280837457920694 - 0.0657035006085030i	0.00839115585942200 - 0.0729512059378280i	-0.0130807706157591 - 0.0743738015089118i	-0.0346194229847393 - 0.0695644218172342i	-0.0544321685526553 - 0.0586118899793152i	-0.0707874764977670 - 0.0421153070939274i	-0.0821613266476101 - 0.0211519279870273i	-0.0873661705775071 + 0.00279024117170953i	-0.0856595956586867 + 0.0279158590888406i	-0.0768191263415748 + 0.0522580090592803i	-0.0611775914557172 + 0.0738221880935416i	-0.0396200121060211 + 0.0907435147599218i	-0.0135323580183591 + 0.101442204146592i	0.0152871874425331 + 0.104748266203554i	0.0447558037182311 + 0.100005465408300i	0.0726536001638745 + 0.0871404629389142i	0.0967847280691154 + 0.0666848002063070i	0.115142527989115 + 0.0397516516739309i	0.126058537673255 + 0.00796967451612458i	0.128334190940772 - 0.0266229480301761i	0.121335306004268 - 0.0617140638924470i	0.105045318691495 - 0.0948767092911836i	0.0800723486765990 - 0.123737820516736i	0.0476127576542944 - 0.146137980794533i	0.00936910353991123 - 0.160278845521936i	-0.0325732964366579 - 0.164840422860511i	-0.0758939279469627 - 0.159060794623430i	-0.118210570934152 - 0.142768737421790i	-0.157255006659381 - 0.116368979902110i	-0.191049005176165 - 0.0807689888362309i	-0.218077660578969 - 0.0372550049366874i	-0.237440048704615 + 0.0126757453611014i	-0.248985370458193 + 0.0675481589589842i	-0.253437800542023 + 0.126184072725780i	-0.252529375244508 + 0.188035203609627i	-0.249153145917518 + 0.253582397287761i	-0.247537192731762 + 0.324762956952759i	-0.253417200797917 + 0.405377890286038i	-0.274090323450723 + 0.501278351299628i	-0.313599783606963 + 0.610049139574936i	-0.373452278104929 + 0.732845996629972i	-0.451942344110666 + 0.867532147024717i	-0.544933786138586 + 1.00962716146447i	-0.649083222033702 + 1.15658947806523i	-0.769607845613383 + 1.31738397570320i	-0.904605980528567 + 1.48999941456824i	-1.01790467732491 + 1.62900741470203i	-1.10655666069846 + 1.73252210989755i	-1.17723389696839 + 1.80981847632553i	-1.23753828566075 + 1.86990157045555i
0.0294434034793368 - 0.0670854962376304i	0.00932343258481735 - 0.0747442197258031i	-0.0126996964233341 - 0.0764467172685825i	-0.0348733379591848 - 0.0717500702243113i	-0.0553545152788403 - 0.0607177118266959i	-0.0723555030169418 - 0.0439381507819213i	-0.0842916525069379 - 0.0224959408879975i	-0.0899164460999558 + 0.00209701406313760i	-0.0884347926616073 + 0.0280034165459510i	-0.0795848923257398 + 0.0531983230316553i	-0.0636777862072835 + 0.0756201511007482i	-0.0415945889000545 + 0.0933283789184085i	-0.0147390315857506 + 0.104665003990658i	0.0150511863268071 + 0.108387437544926i	0.0456307017017515 + 0.103777959974309i	0.0746996012138522 + 0.0907182613490821i	0.0999693611667313 + 0.0697170784520136i	0.119332174593716 + 0.0418904324930374i	0.131018715490663 + 0.00889628805619670i	0.133734380865778 - 0.0271686765635431i	0.126764381118838 - 0.0639070678301634i	0.110032665419826 - 0.0987846358036027i	0.0841134663020867 - 0.129303818490830i	0.0502003247879064 - 0.153170648153147i	0.0100248845117354 - 0.168448017245639i	-0.0342649706696068 - 0.173682045741071i	-0.0802552209633234 - 0.167990783479601i	-0.125445084588122 - 0.151100651498841i	-0.167431254793580 - 0.123337746235857i	-0.204091879118897 - 0.0855537644320497i	-0.233771113238205 - 0.0390017287593843i	-0.255444504995705 + 0.0148401672124010i	-0.268873092630441 + 0.0745204861467356i	-0.274748605956726 + 0.138911748890455i	-0.274855953014024 + 0.207584645691274i	-0.272267549737996 + 0.281268652929782i	-0.271576370294245 + 0.362363701942626i	-0.279156380338718 + 0.455462566139658i	-0.303319151647327 + 0.567661596204368i	-0.348937880333716 + 0.696426724927146i	-0.418300782675500 + 0.843471619135077i	-0.510159808107147 + 1.00673885477645i	-0.620461192631491 + 1.18138476084447i	-0.745949593369086 + 1.36483093611694i	-0.893648573004621 + 1.56896025687693i	-1.06247895745071 + 1.79285492334938i	-1.20776755396236 + 1.97851506028964i	-1.32468672245359 + 2.12195665864761i	-1.42079924643649 + 2.23415471862489i	-1.50572267297167 + 2.32707656584123i
0.0307921115630694 - 0.0684219285858692i	0.0102579356954119 - 0.0764882587706330i	-0.0123011752890255 - 0.0784716428091817i	-0.0350949606509731 - 0.0738911872711906i	-0.0562313268578394 - 0.0627867902588027i	-0.0738663695550570 - 0.0457373050522628i	-0.0863563475018111 - 0.0238331221754105i	-0.0923968195055083 + 0.00139142350937048i	-0.0911417107922418 + 0.0280582515672885i	-0.0822906600790312 + 0.0540859228481937i	-0.0661315883023275 + 0.0773464027642533i	-0.0435416685248915 + 0.0958251516988363i	-0.0159433340062466 + 0.107788708357642i	0.0147878394244031 + 0.111923477984533i	0.0464477860552591 + 0.107451269564472i	0.0766581414101688 + 0.0942101769637303i	0.103039036134642 + 0.0726857704296342i	0.123383685473339 + 0.0439953084371356i	0.135824646111034 + 0.00982674765967366i	0.138974669817950 - 0.0276656793217471i	0.132040438660134 - 0.0660032977935373i	0.114887817410176 - 0.102548442613610i	0.0880568007005774 - 0.134680924072157i	0.0527386821538884 - 0.159974352178100i	0.0106944601579299 - 0.176358960573655i	-0.0358665931020190 - 0.182251480137522i	-0.0844384019824795 - 0.176652348283847i	-0.132404102784645 - 0.159191145852268i	-0.177226149138796 - 0.130117991361610i	-0.216640870634984 - 0.0902335976920402i	-0.248851813747906 - 0.0407646321199245i	-0.272707671599078 + 0.0168219598318650i	-0.287873541921055 + 0.0810834048255751i	-0.294995271943728 + 0.150922799694355i	-0.295885007774984 + 0.225996443694629i	-0.293747054795398 + 0.307223978337921i	-0.293464868263351 + 0.397374727568750i	-0.301929580480797 + 0.501686011356694i	-0.328281058807198 + 0.628273584681302i	-0.378147467091415 + 0.774430109003652i	-0.454493157322766 + 0.942316514239128i	-0.556485634713324 + 1.12992896943793i	-0.680180996979129 + 1.33212069219062i	-0.822423480370274 + 1.54630868966242i	-0.991691642599423 + 1.78689517242593i	-1.18761173017029 + 2.05392995073959i	-1.35869194340886 + 2.27886329104311i	-1.49852351476484 + 2.45594657095975i	-1.61535113565121 + 2.59757449728409i	-1.72041115590619 + 2.71820572042402i
0.0321303433283090 - 0.0697130954611081i	0.0111957196320117 - 0.0781828122821586i	-0.0118845566229245 - 0.0804460657160013i	-0.0352832586623792 - 0.0759860535091455i	-0.0570602405665516 - 0.0648190925779190i	-0.0753176378527383 - 0.0475128627816531i	-0.0883533941562874 - 0.0251628657672703i	-0.0948056771824428 + 0.000672536793270794i	-0.0937792664605789 + 0.0280775097346908i	-0.0849358121815701 + 0.0549167242857018i	-0.0685392401074794 + 0.0789960388941665i	-0.0454635353123925 + 0.0982304730564087i	-0.0171478500139517 + 0.110811280178052i	0.0144953198715780 + 0.115354051461605i	0.0472039193305233 + 0.111023953259518i	0.0785242141739050 + 0.0976157746940052i	0.105987448391336 + 0.0755911061703606i	0.127291319763420 + 0.0460696685251271i	0.140471969574100 + 0.0107668867268462i	0.144051606839745 - 0.0281078085124026i	0.137161255070691 - 0.0679953441676094i	0.119609436263442 - 0.106158083516766i	0.0919035170015533 - 0.139856841953661i	0.0552329399996555 - 0.166536332526528i	0.0113881971426740 - 0.183999215801778i	-0.0373606686636125 - 0.190537562463500i	-0.0884202278995181 - 0.185037971655747i	-0.139059210112647 - 0.167035965041742i	-0.186605764921229 - 0.136710823357940i	-0.228655270640227 - 0.0948201613946280i	-0.263270570478135 - 0.0425698908382840i	-0.289172014462409 + 0.0185765483119406i	-0.305921071185306 + 0.0871689423731175i	-0.314101347474973 + 0.162115881524548i	-0.315522029522947 + 0.243121476320922i	-0.313471959650233 + 0.331229405589532i	-0.313042627519790 + 0.429473254887242i	-0.321502169272407 + 0.543563214044339i	-0.348612069726443 + 0.682374062406805i	-0.400664863349440 + 0.842949175978445i	-0.481174363330133 + 1.02776453853025i	-0.589667621701731 + 1.23482903582731i	-0.722326200523183 + 1.45873800723179i	-0.876088186174459 + 1.69692052417757i	-1.06047551202225 + 1.96578572154114i	-1.27565408272773 + 2.26617083822111i	-1.46525624997362 + 2.52140340532630i	-1.62166610066703 + 2.72439271597031i	-1.75356521062076 + 2.88863533136703i	-1.87334469991454 + 3.03049924609963i
0.0334579396699866 - 0.0709570102671590i	0.0121369460795002 - 0.0798256249588507i	-0.0114490078791142 - 0.0823687011400770i	-0.0354367607635166 - 0.0780345896856560i	-0.0578402679091097 - 0.0668147393620682i	-0.0767079835361636 - 0.0492650988027756i	-0.0902802599229542 - 0.0264868501646751i	-0.0971412264066770 - 6.07165081631944e-05i	-0.0963463892599041 + 0.0280605102143351i	-0.0875186648272961 + 0.0556888757382882i	-0.0709000564182854 + 0.0805669915298796i	-0.0473606714411295 + 0.100540680929426i	-0.0183542418873608 + 0.113728143886507i	0.0141709285462120 + 0.118676915205752i	0.0478954507502539 + 0.114494739052233i	0.0802928368270007 + 0.100934237932836i	0.108809183806887 + 0.0784338183146014i	0.131048935402245 + 0.0481149108912810i	0.144953984094467 + 0.0117210635397878i	0.148960660736903 - 0.0284874943036241i	0.142124419524778 - 0.0698743892993942i	0.124196559126613 - 0.109602011798043i	0.0956564600897297 - 0.144818443058042i	0.0576909305901806 - 0.172845545567034i	0.0121172065299089 - 0.191358404273224i	-0.0387338612069539 - 0.198529237278467i	-0.0921817077944462 - 0.193137442495962i	-0.145383084667691 - 0.174629487133294i	-0.195535419581815 - 0.143119364833311i	-0.240095481723942 - 0.0993249087349638i	-0.276983438069119 - 0.0444395161074261i	-0.304787125253697 + 0.0200641527556686i	-0.322956889648638 + 0.0927153667925988i	-0.331997798430355 + 0.172402201977682i	-0.333688527076760 + 0.258830323596145i	-0.331347138099363 + 0.353098609246457i	-0.330181399876397 + 0.458385210716253i	-0.337696213015128 + 0.580687493241829i	-0.364047122734023 + 0.729352435992400i	-0.416082634110162 + 0.901082420495427i	-0.497733100802505 + 1.09851778490417i	-0.608811715521494 + 1.31962105355437i	-0.745637946978268 + 1.55878203819777i	-0.905231966709530 + 1.81344180452658i	-1.09768359433650 + 2.10140600389100i	-1.32350367371607 + 2.42407634092883i	-1.52358428787907 + 2.69939529148473i	-1.68952043842872 + 2.91942828240722i	-1.83017740562246 + 3.09842356117557i	-1.95858026652778 + 3.25399493249597i
0.0347756990357342 - 0.0721510681328772i	0.0130822944998132 - 0.0814150206994757i	-0.0109935145277127 - 0.0842392329693722i	-0.0355545402384044 - 0.0800359991491242i	-0.0585698567982234 - 0.0687725808108089i	-0.0780353560345703 - 0.0509940506448356i	-0.0921360419960026 - 0.0278059238305035i	-0.0994020562954732 - 0.000810034314360983i	-0.0988412568125207 + 0.0280045634991798i	-0.0900388305278551 + 0.0563999814134059i	-0.0732146771530034 + 0.0820570645186451i	-0.0492333009503402 + 0.102753564767999i	-0.0195634627855138 + 0.116536968496844i	0.0138110505107831 + 0.121889345398528i	0.0485177740246076 + 0.117861718305410i	0.0819597549715858 + 0.104164208906548i	0.111499884643397 + 0.0812145743666794i	0.134651502376480 + 0.0501346250694460i	0.149266897429560 + 0.0126926443966247i	0.153697816672032 - 0.0287993937232884i	0.146926219759462 - 0.0716315611131876i	0.128649817929489 - 0.112871520119051i	0.0993183063357001 - 0.149556000099571i	0.0601166484771888 - 0.178888969423799i	0.0128903316191932 - 0.198423214288449i	-0.0399715637663082 - 0.206215234898871i	-0.0957034176623553 - 0.200943262999396i	-0.151351594064088 - 0.181969206520376i	-0.203985609411477 - 0.149345316950817i	-0.250924575633575 - 0.103757748346544i	-0.289946429654707 - 0.0463950418504004i	-0.319504048043108 + 0.0212523434396426i	-0.338928662237327 + 0.0976721999383092i	-0.348628422515144 + 0.181705126272053i	-0.350321047524564 + 0.273014716504083i	-0.347299678594472 + 0.372674828370524i	-0.344795449271253 + 0.483886670473726i	-0.350399460126905 + 0.612737942561439i	-0.374424115822305 + 0.768738691592680i	-0.424165372995870 + 0.948154753583716i	-0.503820074491442 + 1.15362933335801i	-0.613417440965761 + 1.38301541002242i	-0.749418117927259 + 1.63053117730766i	-0.908898845532568 + 1.89362727878513i	-1.10202100478303 + 2.19084885639306i	-1.32941549025841 + 2.52389052480722i	-1.53148314024180 + 2.80826136408466i	-1.69948145422332 + 3.03572474415694i	-1.84219451681063 + 3.22091178162906i	-1.97273114677081 + 3.38197191959490i
0.0360833140216666 - 0.0732959116252974i	0.0140320868959527 - 0.0829512154871206i	-0.0105176884786981 - 0.0860559782668239i	-0.0356356272942312 - 0.0819888892815536i	-0.0592476719064973 - 0.0706923192767128i	-0.0792982450832484 - 0.0526995720632464i	-0.0939180987475952 - 0.0291204203143463i	-0.101586007275890 - 0.00157663811004255i	-0.101262493374079 + 0.0279084199581147i	-0.0924953277132064 + 0.0570486589941470i	-0.0754831566421483 + 0.0834642751626774i	-0.0510834007415699 + 0.104866219379617i	-0.0207780296525604 + 0.119234769437071i	0.0134140226550670 + 0.124988621903093i	0.0490685415141320 + 0.121122991828191i	0.0835208589531826 + 0.107306281167807i	0.114053561840594 + 0.0839349762118595i	0.138093688387186 + 0.0521308958399149i	0.153406142867813 + 0.0136854851641583i	0.158259270474052 - 0.0290387054062723i	0.151564001703469 - 0.0732600499401526i	0.132966730243459 - 0.115956824725626i	0.102889585677811 - 0.154058955212618i	0.0625152998783763 - 0.184655251697939i	0.0137169953576093 - 0.205182144353954i	-0.0410599404978603 - 0.213586357906998i	-0.0989663227341701 - 0.208447533703215i	-0.156940788337129 - 0.189048802373959i	-0.211927738885081 - 0.155387933521449i	-0.261108995243790 - 0.108124999446150i	-0.302122202955655 - 0.0484523904073347i	-0.333281977870507 + 0.0221102873696368i	-0.353790961773005 + 0.101993264900890i	-0.363946656335649 + 0.189960609955264i	-0.365371877878408 + 0.285585288579484i	-0.361281495022452 + 0.389837949505328i	-0.356837962989145 + 0.505815225115734i	-0.359563664201936 + 0.639487519620164i	-0.379693922971137 + 0.800216664901292i	-0.424854315327570 + 0.983735549726087i	-0.499363272021741 + 1.19252524457478i	-0.603390018487316 + 1.42426344136016i	-0.733534813313662 + 1.67303431009894i	-0.886919559483884 + 1.93628313567841i	-1.07326153386723 + 2.23260834838251i	-1.29308146151354 + 2.56371892879279i	-1.48855471494644 + 2.84573237324203i	-1.65105488550130 + 3.07067495652420i	-1.78902547294073 + 3.25317471180521i	-1.91510966221815 + 3.41119586708821i
0.0373804361367160 - 0.0743897997951523i	0.0149871373578720 - 0.0844324011796728i	-0.0100201397515681 - 0.0878180385629921i	-0.0356783410064293 - 0.0838924930903874i	-0.0598714526083589 - 0.0725727323653913i	-0.0804944999511252 - 0.0543812143613824i	-0.0956253522462499 - 0.0304311001201608i	-0.103691767601167 - 0.00236142342124071i	-0.103608755216975 + 0.0277709020966800i	-0.0948878852673819 + 0.0576322580925205i	-0.0777047521128543 + 0.0847848247725916i	-0.0529102013685418 + 0.106875887038783i	-0.0219992200591244 + 0.121820190404717i	0.0129766766434898 + 0.127973991707415i	0.0495437100892577 + 0.124277514832762i	0.0849716468984796 + 0.110359732842091i	0.116466457295619 + 0.0865946863888235i	0.141371910616209 + 0.0541037210462862i	0.157366422294907 + 0.0147034875322301i	0.162640310687252 - 0.0291989549323797i	0.156035330544200 - 0.0747538677356830i	0.137147012472171 - 0.118849930782309i	0.106372801176552 - 0.158316399719755i	0.0648923395184935 - 0.190133455551689i	0.0146052712714090 - 0.211625582376626i	-0.0419874968210686 - 0.220633060747247i	-0.101954426623408 - 0.215642041856906i	-0.162129913175119 - 0.195863095061248i	-0.219336640351203 - 0.161246694247551i	-0.270619751408919 - 0.112433160977486i	-0.313477054265643 - 0.0506253124718811i	-0.346084314924983 + 0.0226150616741990i	-0.367507419366480 + 0.105644643364780i	-0.377915952827622 + 0.197119583454100i	-0.378808812346652 + 0.296473698219590i	-0.373269044623095 + 0.404500939747902i	-0.366299057552796 + 0.524060445603744i	-0.365206508946096 + 0.660803890372462i	-0.379916981301173 + 0.823630919649016i	-0.418271680371033 + 1.00765122277061i	-0.484568720217796 + 1.21501948836760i	-0.579041147984467 + 1.44317347599245i	-0.698443605133450 + 1.68611837629914i	-0.839919400951010 + 1.94128159476775i	-1.01224540259429 + 2.22662400742574i	-1.21561733147781 + 2.54359314022525i	-1.39617520487347 + 2.81192624198226i	-1.54585095229275 + 3.02447546501553i	-1.67248929913619 + 3.19549598954141i	-1.78774409441278 + 3.34203726129191i
0.0386671123190353 - 0.0754306071961656i	0.0159475878615816 - 0.0858570001240706i	-0.00950028701856674 - 0.0895246642055159i	-0.0356821950661294 - 0.0857459697829033i	-0.0604404045015723 - 0.0744140202009750i	-0.0816225490868294 - 0.0560395804211433i	-0.0972565805205663 - 0.0317375697372923i	-0.105718344632676 - 0.00316443638339408i	-0.105878968669009 + 0.0275904722038958i	-0.0972153315404492 + 0.0581486472757409i	-0.0798787482817762 + 0.0860171587094490i	-0.0547147625953450 + 0.108781138292551i	-0.0232292881856422 + 0.124290873046169i	0.0124962911326821 + 0.130842435387131i	0.0499397956673441 + 0.127323419155867i	0.0863086791693514 + 0.113323154697342i	0.118735172053682 + 0.0891940580895408i	0.144481834220287 + 0.0560565574506983i	0.161144005041419 + 0.0157497828688272i	0.166836394375749 - 0.0292754260195503i	0.160336505836107 - 0.0761049122414656i	0.141191268926932 - 0.121542585602811i	0.109769954416602 - 0.162320578250159i	0.0672509062875745 - 0.195315269816213i	0.0155623385512448 - 0.217743599765820i	-0.0427420404734352 - 0.227344229733300i	-0.104652364740274 - 0.222518069350063i	-0.166900703970863 - 0.202408134191068i	-0.226189602329367 - 0.166921327652167i	-0.279430420500727 - 0.116686247649185i	-0.323982840589220 - 0.0529234473510283i	-0.357880306105736 + 0.0227508350928105i	-0.380047586440399 + 0.108600246115247i	-0.390512356569750 + 0.203146897151798i	-0.390617214014418 + 0.305637493197988i	-0.383263693124450 + 0.416611741539933i	-0.373209996175222 + 0.538571259229871i	-0.367409024581272 + 0.676649787929595i	-0.375256961408497 + 0.838980964785833i	-0.404710676062526 + 1.01997453205770i	-0.459908859836354 + 1.22130916049996i	-0.541087734422884 + 1.44013356651703i	-0.645170250826064 + 1.67041502288783i	-0.769297744497871 + 1.90956815398311i	-0.920862835125324 + 2.17427284730692i	-1.09953697583914 + 2.46544987415454i	-1.25745989577385 + 2.70932489141626i	-1.38753075910702 + 2.90010437660906i	-1.49676184288427 + 3.05132313996424i	-1.59532934434034 + 3.17843447159667i
0.0399436940190077 - 0.0764181411445282i	0.0169130427713269 - 0.0872243864213546i	-0.00895808644123143 - 0.0911748756830854i	-0.0356460041955814 - 0.0875487067712503i	-0.0609534161338861 - 0.0762153981045918i	-0.0826814729502667 - 0.0576741449425774i	-0.0988089649789373 - 0.0330409630672103i	-0.107663775455256 - 0.00398741675092626i	-0.108073023150920 + 0.0273658150057974i	-0.0994769798683141 + 0.0585971866014252i	-0.0820053765651109 + 0.0871603255710563i	-0.0564971509926158 + 0.110579409141063i	-0.0244681860474971 + 0.126644254279354i	0.0119713854062730 + 0.133592256510161i	0.0502545888611066 + 0.130258899562547i	0.0875288517673003 + 0.116195722104976i	0.120854606028412 + 0.0917335461216480i	0.147417928644166 + 0.0579909016333202i	0.164735171299074 + 0.0168274581298908i	0.170846059559401 - 0.0292645741040927i	0.164466100172860 - 0.0773081385279500i	0.145096105340034 - 0.124026923454378i	0.113079988889643 - 0.166062663549601i	0.0695954983109915 - 0.200190280943815i	0.0165955020503141 - 0.223524181435603i	-0.0433148493820020 - 0.233711211599970i	-0.107047105370002 - 0.229068853020492i	-0.171235281786413 - 0.208677639743867i	-0.232465445867843 - 0.172409825420290i	-0.287517604405370 - 0.120885065724047i	-0.333615061607737 - 0.0553523180498028i	-0.368647465305077 + 0.0225049841690420i	-0.391391668041575 + 0.110842862918850i	-0.401720831967247 + 0.208020411847914i	-0.400796175976750 + 0.313053680225597i	-0.391290277727119 + 0.426157810081987i	-0.377640302718225 + 0.549357928947540i	-0.366316276759921 + 0.687080234122423i	-0.365986718651136 + 0.846419645985015i	-0.384627902766562 + 1.02102267828318i	-0.426108000416922 + 1.21195958800197i	-0.490613742859644 + 1.41605626610281i	-0.575248227996740 + 1.62730490386378i	-0.677164687478058 + 1.84311411187538i	-0.801972125411638 + 2.07829570819512i	-0.948644324097495 + 2.33302430335829i	-1.07712898445234 + 2.54264319521955i	-1.18164726573000 + 2.70318540050063i	-1.26817344883983 + 2.82713098020189i	-1.34498123042114 + 2.92771567375717i
0.0412097753420963 - 0.0773519537545711i	0.0178840122473385 - 0.0885333088654649i	-0.00839293790872071 - 0.0927669077638170i	-0.0355689673329333 - 0.0892996409166150i	-0.0614090983550695 - 0.0779766207265146i	-0.0836697206257177 - 0.0592846773696679i	-0.100282235500997 - 0.0343406677421232i	-0.109527434974347 - 0.00483027670751453i	-0.110188933192995 + 0.0270959236393886i	-0.101672195084913 + 0.0589749458461075i	-0.0840847804039450 + 0.0882107279438141i	-0.0582578924048846 + 0.112268734833104i	-0.0257170594106284 + 0.128878736148946i	0.0114006366925212 + 0.136221415259854i	0.0504857920175765 + 0.133082945841676i	0.0886287731717665 + 0.118977442883921i	0.122822214757138 + 0.0942136911544262i	0.150177501273367 + 0.0599080715456988i	0.168135580065880 + 0.0179391207785102i	0.174665049353489 - 0.0291616540923349i	0.168421721966777 - 0.0783577660210263i	0.148861946106257 - 0.126297342071743i	0.116304350330141 - 0.169534462419679i	0.0719279812670494 - 0.204748352659002i	0.0177091129861133 - 0.228959355080583i	-0.0436980316882339 - 0.239725074787670i	-0.109127818053968 - 0.235285289455157i	-0.175119458338374 - 0.214664502554740i	-0.238147428175407 - 0.177706051123492i	-0.294863474270237 - 0.125028416486759i	-0.342353580394752 - 0.0579161346655496i	-0.378365910314092 + 0.0218708411757898i	-0.401525487273874 + 0.112363315337336i	-0.411535777922677 + 0.211730969982687i	-0.409357990442325 + 0.318722460002226i	-0.397396236414538 + 0.433159080951288i	-0.379694452765054 + 0.556480476072080i	-0.362129260193880 + 0.692244314339365i	-0.352468029821659 + 0.846254529455401i	-0.358631818397489 + 1.01134892170716i	-0.384124495378926 + 1.18788815092743i	-0.429040947099172 + 1.37236131841755i	-0.490696740181647 + 1.55886197558500i	-0.566274340591088 + 1.74481777034365i	-0.659287658248826 + 1.94268550704047i	-0.767885825285328 + 2.15171490561528i	-0.861326138864706 + 2.31865223949573i	-0.935437215660487 + 2.44174525941186i	-0.994974948030027 + 2.53211582416729i	-1.04596999626582 + 2.60027112484763i
0.0424643168608006 - 0.0782304842440330i	0.0188606083953619 - 0.0897832470451287i	-0.00780398891933929 - 0.0943007912146475i	-0.0354501520718181 - 0.0909980244967371i	-0.0618061687626092 - 0.0796972894825232i	-0.0845860945388832 - 0.0608717594432419i	-0.101675487805451 - 0.0356370868605832i	-0.111307888906114 - 0.00569375718882752i	-0.112225360918617 + 0.0267798422233883i	-0.103800317499978 + 0.0592816023287516i	-0.0861160634140959 + 0.0891670513752864i	-0.0599972390530119 + 0.113846343571986i	-0.0269776269043144 + 0.130991897783014i	0.0107823435976467 + 0.138728644356584i	0.0506315050847180 + 0.135794751899787i	0.0896061721522742 + 0.121666861607820i	0.124634820284336 + 0.0966338462464325i	0.152756774237684 + 0.0618093760711117i	0.171341379270212 + 0.0190870987862105i	0.178289491865287 - 0.0289630160318239i	0.172199888818514 - 0.0792486285801270i	0.152487213258708 - 0.128347049620750i	0.119444180278421 - 0.172728597620043i	0.0742502619051902 - 0.208982601952962i	0.0189075911866929 - 0.234040776711712i	-0.0438828713388953 - 0.245376052487469i	-0.110884569738356 - 0.241158645405766i	-0.178542927567897 - 0.220362987365810i	-0.243222063263690 - 0.182805605504451i	-0.301451244134175 - 0.129112789984775i	-0.350183058477158 - 0.0606129301990558i	-0.387022774418703 + 0.0208481811642928i	-0.410441627507237 + 0.113161432946733i	-0.419964879580798 + 0.214288005263881i	-0.416332939574077 + 0.322667489382429i	-0.401649451545090 + 0.437666811652039i	-0.379508023173887 + 0.560053129893389i	-0.355096894513535 + 0.692372602899847i	-0.335145452515261 + 0.838921961154514i	-0.327463035523569 + 0.991712056081491i	-0.335110092081347 + 1.15032534616261i	-0.358082037953899 + 1.31092691296206i	-0.393944151864150 + 1.46779229110186i	-0.439930293257091 + 1.61842140232200i	-0.497253956912404 + 1.77253830891888i	-0.563168764551571 + 1.92835881679189i	-0.617377830464934 + 2.04588821932365i	-0.657519495880132 + 2.12587000785257i	-0.686994036472856 + 2.17782158562526i	-0.709338425939121 + 2.20911933727183i
0.0437079210851871 - 0.0790526182593712i	0.0198426042697017 - 0.0909728370628724i	-0.00719168370977478 - 0.0957754335831970i	-0.0352890611683630 - 0.0926437510730120i	-0.0621440117543075 - 0.0813766361022736i	-0.0854298849653030 - 0.0624338928141845i	-0.102986973552141 - 0.0369305032125002i	-0.113004172796316 - 0.00657933260858873i	-0.114181930395557 + 0.0264163073747862i	-0.105859751844283 + 0.0595162553725605i	-0.0880986258029626 + 0.0900283206149967i	-0.0617146763607024 + 0.115310822320218i	-0.0282492672363881 + 0.132982554862464i	0.0101146228582676 + 0.141112546776442i	0.0506888119299084 + 0.138391687427063i	0.0904584521948109 + 0.124262712828273i	0.126288855543513 + 0.0989939490380502i	0.155151934694817 + 0.0636948862368514i	0.174349490038124 + 0.0202738173214982i	0.181717242777662 - 0.0286646412785405i	0.175798641356534 - 0.0799757420723626i	0.155969132020710 - 0.130169373686802i	0.122498669734466 - 0.175637649040375i	0.0765650133170650 - 0.212885302352842i	0.0201941104475815 - 0.238760233575336i	-0.0438658248157078 - 0.250656943788039i	-0.112309812471277 - 0.246681711429774i	-0.181494085579953 - 0.225765456770721i	-0.247677238864840 - 0.187704374653349i	-0.307269619414557 - 0.133135240799432i	-0.357092121873364 - 0.0634377547155485i	-0.394610616572822 + 0.0194442906371658i	-0.418140746708437 + 0.113250418466946i	-0.427022557203249 + 0.215711861726644i	-0.421761891890244 + 0.324928253748804i	-0.404134717518712 + 0.439767065552319i	-0.377241863599622 + 0.560244101246892i	-0.345513449773312 + 0.687771680734074i	-0.314535081500303 + 0.824976053674442i	-0.291966756440672 + 0.963055127083646i	-0.280385582053044 + 1.10077392655720i	-0.279681957289851 + 1.23400981756922i	-0.287726834506221 + 1.35732280159716i	-0.301860254953153 + 1.46835903560069i	-0.320877657638729 + 1.57385906929352i	-0.341129842824031 + 1.67097210702483i	-0.353508121013412 + 1.73432312854263i	-0.357565980685242 + 1.76732372512142i	-0.355242725159306 + 1.77768405151450i	-0.347439052862437 + 1.76936632591063i
0.0449399937814450 - 0.0798182060854967i	0.0208303346597185 - 0.0921013256659347i	-0.00655466420308144 - 0.0971896239290617i	-0.0350850025399055 - 0.0942354349932014i	-0.0624223056313864 - 0.0830138507020599i	-0.0861999582438632 - 0.0639709406756382i	-0.104215873826379 - 0.0382201802886164i	-0.114614862653908 - 0.00748615221710572i	-0.116056650858247 + 0.0260042375505489i	-0.107849760243874 + 0.0596763400211939i	-0.0900323483676992 + 0.0907931411085499i	-0.0634109315304623 + 0.116662057181788i	-0.0295334472317744 + 0.134848107685090i	0.00939733359796030 + 0.143369251541997i	0.0506576669806147 + 0.140872673837241i	0.0911828895801269 + 0.126765589353773i	0.127781023254759 + 0.101294641242324i	0.157360260257218 + 0.0655656755252826i	0.177157011528941 + 0.0215001935054638i	0.184945532723974 - 0.0282652199794715i	0.179216466363491 - 0.0805359472081618i	0.159306434732997 - 0.131760947232815i	0.125465445167628 - 0.178256892357257i	0.0788712028280461 - 0.216448910588805i	0.0215709050428268 - 0.243109549461218i	-0.0436418809130325 - 0.255559791505612i	-0.113397282488251 - 0.251847425362302i	-0.183965987495468 - 0.230864275746676i	-0.251504743587481 - 0.192392243435691i	-0.312309722991649 - 0.137086270306261i	-0.363074820442252 - 0.0663826674307061i	-0.401128310285422 + 0.0176696496864193i	-0.424629218708876 + 0.112646486802513i	-0.432729905125429 + 0.216033326668558i	-0.425694801173794 + 0.325566040843220i	-0.404952988403193 + 0.439572088224793i	-0.373082472650336 + 0.557257016042274i	-0.333709008894743 + 0.678812943630516i	-0.291209209203687 + 0.805077867551165i	-0.253075287945516 + 0.926479302848275i	-0.221390223483617 + 1.04096368248380i	-0.195963708413964 + 1.14418242690461i	-0.175028680115451 + 1.23110199437250i	-0.156102157398171 + 1.29960429610860i	-0.135559194746688 + 1.35334124904121i	-0.108900769280546 + 1.38844484870382i	-0.0785288184161392 + 1.39497775600965i	-0.0459135257799523 + 1.37906876125512i	-0.0114710353705846 + 1.34646793441670i	0.0265664231127362 + 1.29757533179486i
0.0461601402391420 - 0.0805263441255939i	0.0218233616046876 - 0.0931683140352997i	-0.00589272215598852 - 0.0985432900934508i	-0.0348371140897366 - 0.0957721631808812i	-0.0626398528952465 - 0.0846074743588676i	-0.0868958364801380 - 0.0654821079722459i	-0.105361088005248 - 0.0395063443527079i	-0.116138557438514 - 0.00841482770150002i	-0.117849302521279 + 0.0255435859779998i	-0.109769427285394 + 0.0597613958852802i	-0.0919155741457449 + 0.0914594053521117i	-0.0650852127222405 + 0.117897315457277i	-0.0308300479692427 + 0.136587919777407i	0.00862964184300963 + 0.145499217379177i	0.0505358994714104 + 0.143236643188059i	0.0917781571620321 + 0.129173311097463i	0.129110010132599 + 0.103534336815455i	0.159379223473125 + 0.0674215587131601i	0.179760346208097 + 0.0227673368156953i	0.187969743891817 - 0.0277623825900745i	0.182449102130796 - 0.0809263423948513i	0.162497047906207 - 0.133116332516383i	0.128344692839051 - 0.180580229462957i	0.0811699734636128 - 0.219669000676219i	0.0230398463020278 - 0.247082434225531i	-0.0432088018018749 - 0.260076646708786i	-0.114143723274159 - 0.256647181810283i	-0.185954468913212 - 0.235650846904758i	-0.254699031218287 - 0.196861231198348i	-0.316565253122175 - 0.140957057433029i	-0.368127364650203 - 0.0694364239406110i	-0.406577205338043 + 0.0155405670362414i	-0.429919238808552 + 0.111375422128854i	-0.437119680567886 + 0.215297649770537i	-0.428195163536895 + 0.324659934975193i	-0.404219231886614 + 0.437220469971343i	-0.367233858760046 + 0.551335772432676i	-0.320038835326478 + 0.665924753685770i	-0.265776326733451 + 0.779970712270899i	-0.211777834823854 + 0.883201221955571i	-0.159643339161551 + 0.972788094998148i	-0.109150217535091 + 1.04424728284010i	-0.0589585642231346 + 1.09306934759609i	-0.00684738377402971 + 1.11749620988497i	0.0531093025032862 + 1.11813136407620i	0.126159347607481 + 1.09020590041744i	0.198498834253028 + 1.03949994471069i	0.266833970082812 + 0.974764633348910i	0.332283698203603 + 0.899682113666898i	0.399219588925675 + 0.811104560896474i
0.0473688800322989 - 0.0811758832252073i	0.0228220839997633 - 0.0941723036552816i	-0.00520706724837312 - 0.0998344963191317i	-0.0345460579592062 - 0.0972532677717061i	-0.0627959848143363 - 0.0861577112368183i	-0.0875161425370138 - 0.0669666274442430i	-0.106421209064347 - 0.0407884389775054i	-0.117574371564056 - 0.00936583941205884i	-0.119558728235988 + 0.0250337219062757i	-0.111618143719364 + 0.0597712595661835i	-0.0937488962360638 + 0.0920272560593274i	-0.0667375815900248 + 0.119015434645502i	-0.0321384824458092 + 0.138199549891935i	0.00781050467869938 + 0.147500908520273i	0.0503214727250043 + 0.145482328317375i	0.0922422541447609 + 0.131484074285477i	0.130274007811464 + 0.105712423838358i	0.161206462250138 + 0.0692625418021740i	0.182156970375644 + 0.0240761496908997i	0.190787970884973 - 0.0271537395129046i	0.185493821045816 - 0.0811446874245209i	0.165538116337593 - 0.134232812787858i	0.131134264967918 - 0.182602977649729i	0.0834600760867597 - 0.222539678692044i	0.0246007373647451 - 0.250673580481842i	-0.0425653111362215 - 0.264201520979125i	-0.114546280118798 - 0.261073219877026i	-0.187455155163607 - 0.240117242385705i	-0.257257104576039 - 0.201102860327819i	-0.320037002253068 - 0.144736642617094i	-0.372251102565637 - 0.0725845209431239i	-0.410962831889867 + 0.0130784956174340i	-0.434028412654027 + 0.109472361868950i	-0.440227527220578 + 0.213558997887689i	-0.429330979959750 + 0.322299951901147i	-0.402057764506902 + 0.432870725242889i	-0.359913511259466 + 0.542754247206554i	-0.304876271125524 + 0.649577828081600i	-0.238865451697539 + 0.750460323665580i	-0.169082784400542 + 0.834524968245351i	-0.0966943339446133 + 0.898250024929978i	-0.0214994280810181 + 0.937132388458335i	0.0573387900146326 + 0.947324491642093i	0.141677627790461 + 0.927562118108232i	0.239531243527025 + 0.875575799486620i	0.356721859496087 + 0.785902098683383i	0.468580792482327 + 0.679740089476059i	0.570179541810512 + 0.568244722154798i	0.664158326677113 + 0.452990347011438i	0.757313119404641 + 0.327419371026980i
0.0485650286499431 - 0.0817665787715595i	0.0238263342317605 - 0.0951126447187886i	-0.00449716419334856 - 0.101062258517694i	-0.0342117794532352 - 0.0986775712566320i	-0.0628904934542841 - 0.0876636764834060i	-0.0880598028144962 - 0.0684248094270607i	-0.107395360921636 - 0.0420664364096306i	-0.118920579891563 - 0.0103379665879606i	-0.121182512611621 + 0.0244751585100439i	-0.113394618084071 + 0.0597050951838430i	-0.0955315494631367 + 0.0924955354461764i	-0.0683680695201785 + 0.120015518899962i	-0.0334593917086935 + 0.139681364687417i	0.00694037788404404 + 0.149371374514546i	0.0500149508835131 + 0.147608002391272i	0.0925737100286155 + 0.133698753390959i	0.131269763212376 + 0.107829091139679i	0.162838995518133 + 0.0710876367133092i	0.184344598727360 + 0.0254262114239627i	0.193397857485636 - 0.0264389611325257i	0.188348777131246 - 0.0811884285972780i	0.168428088643252 - 0.135107918614541i	0.133832013645967 - 0.184322727645199i	0.0857387499921389 - 0.225055588238437i	0.0262523495530551 - 0.253876563592136i	-0.0417114642102792 - 0.267928019561378i	-0.114605252559652 - 0.265119105328419i	-0.188468144779439 - 0.244254987047013i	-0.259178656455139 - 0.205105480135563i	-0.322724540123049 - 0.148410835708939i	-0.375452072904088 - 0.0758085472638903i	-0.414299174678899 + 0.0103071625003340i	-0.436978461261397 + 0.106973308020788i	-0.442095004705705 + 0.210880886464444i	-0.429177984394196 + 0.318593477745933i	-0.398598714210526 + 0.426698344086240i	-0.351344903931315 + 0.531808828509246i	-0.288597986709027 + 0.630273980424224i	-0.211112231158675 + 0.717386737263217i	-0.126005176708908 + 0.781797312171051i	-0.0340792869569466 + 0.819405441505420i	0.0647620345403028 + 0.825823019751301i	0.170775215695247 + 0.798006772315241i	0.285351755503962 + 0.735341034409633i	0.418285629896480 + 0.632984138935003i	0.575744740208818 + 0.485051311107305i	0.723125893637903 + 0.327322084981213i	0.854152781892305 + 0.173014261491669i	0.972927875318176 + 0.0216124825022805i	1.08839887475835 - 0.136584436390697i
0.0497478612449329 - 0.0822977147861454i	0.0248350779915157 - 0.0959886518391636i	-0.00376201847668293 - 0.102226427871822i	-0.0338324826124326 - 0.100044025489614i	-0.0629232664174188 - 0.0891238611337809i	-0.0885271331448978 - 0.0698558606790536i	-0.108282731142094 - 0.0433404060215270i	-0.120176749305097 - 0.0113319839116256i	-0.122721123731895 + 0.0238677414856059i	-0.115098474936668 + 0.0595633603348993i	-0.0972620869658097 + 0.0928628347258778i	-0.0699747080684166 + 0.120895107986625i	-0.0347918698697310 + 0.141032977527659i	0.00601833820642346 + 0.151110814338213i	0.0496150962915836 + 0.149611947868792i	0.0927719153889472 + 0.135814996118343i	0.132096420552600 + 0.109883300588419i	0.164275497604564 + 0.0728971110465729i	0.186321236959727 + 0.0268177791868179i	0.195796558293456 - 0.0256182321821919i	0.191010506493348 - 0.0810575787911977i	0.171163453281591 - 0.135738749898757i	0.136436265169221 - 0.185734679908261i	0.0880053210260926 - 0.227212931702816i	0.0279929200536270 - 0.256686406368900i	-0.0406496626443837 - 0.271250555127093i	-0.114322467446133 - 0.268777746679109i	-0.188995543050221 - 0.248054077826991i	-0.260467565888968 - 0.208858428152669i	-0.324633675018915 - 0.151966808714778i	-0.377737615262923 - 0.0790897553738004i	-0.416600073345100 + 0.00725644455905364i	-0.438797866641682 + 0.103924254356776i	-0.442770020209193 + 0.207334777742632i	-0.427816450468530 + 0.313654393136032i	-0.393978645899545 + 0.418891221076551i	-0.341752892834138 + 0.518811495866122i	-0.271578840186148 + 0.608529711556472i	-0.183138453195587 + 0.681606690989390i	-0.0835273322143258 + 0.726372634800805i	0.0267166824417981 + 0.738296528118478i	0.147501532935296 + 0.713259340176528i	0.278430719313748 + 0.649164331943412i	0.420311396235075 + 0.546197967957417i	0.584321872764404 + 0.397365724910948i	0.776720950756112 + 0.196697333091602i	0.954255791136600 - 0.00678217758368022i	1.10966252668421 - 0.198244610430554i	1.24840571248286 - 0.380241981348228i	1.38123572544986 - 0.565229516112807i
0.0509170919327388 - 0.0827687960866008i	0.0258485081249545 - 0.0967999513117136i	-0.00300274052200887 - 0.103326018550573i	-0.0334097639332474 - 0.101351983856967i	-0.0628939099070343 - 0.0905383946929328i	-0.0889166452892969 - 0.0712593948746509i	-0.109082202394131 - 0.0446089636493471i	-0.121341905619546 - 0.0123465763963918i	-0.124173477071264 + 0.0232109869765049i	-0.116728936014577 + 0.0593446354284823i	-0.0989400808426076 + 0.0931293275760121i	-0.0715573617043209 + 0.121654771459918i	-0.0361355850287909 + 0.142252728582285i	0.00504537075696014 + 0.152717080604687i	0.0491226712433605 + 0.151493824467473i	0.0928361494718694 + 0.137831503587848i	0.132752865095869 + 0.111873065935826i	0.165514094035498 + 0.0746902325217873i	0.188083924409258 + 0.0282505678589946i	0.197981436904572 - 0.0246907837829876i	0.193476815583073 - 0.0807502269940032i	0.173742048024523 - 0.136124094403793i	0.138943085736976 - 0.186838074947695i	0.0902557771323775 - 0.229009171478098i	0.0298189519525170 - 0.259099511934227i	-0.0393826789858984 - 0.274163129664726i	-0.113700076769046 - 0.272041228086323i	-0.189041179514651 - 0.251506783195850i	-0.261129782926921 - 0.212350241451561i	-0.325773412023901 - 0.155387259805100i	-0.379119794736010 - 0.0824044070889907i	-0.417884123633592 + 0.00395960700213913i	-0.439517839636874 + 0.100374186813653i	-0.442302164562862 + 0.202995274998377i	-0.425327715217665 + 0.307602663418205i	-0.388331164907483 + 0.409645689255276i	-0.331358447720996 + 0.504081279062473i	-0.254184061654021 + 0.584866655331966i	-0.155538119541359 + 0.643971886538812i	-0.0425761734321486 + 0.669578992604544i	0.0843144552945723 + 0.656902476396006i	0.224754841551519 + 0.602255783612064i	0.377622697773682 + 0.504628609417622i	0.543033336012952 + 0.365168277870541i	0.733100663499044 + 0.175235977411650i	0.953880436911892 - 0.0708552710835727i	1.15505626374544 - 0.312603598406414i	1.32879879136548 - 0.534116705680793i	1.48181118925499 - 0.739880779506518i	1.62622539277361 - 0.944612593738557i
0.0520727721097868 - 0.0831794455288269i	0.0268655636388531 - 0.0975453918363090i	-0.00222049102598677 - 0.104359770695199i	-0.0329434145335972 - 0.102601027296377i	-0.0628017751274812 - 0.0919064382236546i	-0.0892284630293514 - 0.0726346631683357i	-0.109794111869785 - 0.0458722224023852i	-0.122415441224894 - 0.0133820240469806i	-0.125537904812743 + 0.0225053134377829i	-0.118284127217415 + 0.0590491278770917i	-0.100563684027046 + 0.0932940650079417i	-0.0731145967834444 + 0.122293394805775i	-0.0374897225732180 + 0.143339848550133i	0.00402159234502626 + 0.154189172469179i	0.0485366931448129 + 0.153252120303638i	0.0927654479328285 + 0.139746740483082i	0.133238019066976 + 0.113796466400494i	0.166553740791921 + 0.0764650047834907i	0.189632558265666 + 0.0297228008594053i	0.199951608488663 - 0.0236573045611759i	0.195745653392845 - 0.0802653436416207i	0.176160711958479 - 0.136263060376268i	0.141348511548792 - 0.187631947146728i	0.0924863180689128 - 0.230441369632981i	0.0317266474367105 - 0.261111539482496i	-0.0379158678591805 - 0.276660990894923i	-0.112744980125642 - 0.274903514797861i	-0.188612074094712 - 0.254604677299763i	-0.261172030827861 - 0.215569674236233i	-0.326152522290311 - 0.158656004409233i	-0.379614317751551 - 0.0857284480161582i	-0.418175138596170 + 0.000451544227533587i	-0.439172372841744 + 0.0963760444976612i	-0.440746169443489 + 0.197943771852832i	-0.421796094748163 + 0.300565748784472i	-0.381788310912924 + 0.399162097241955i	-0.320375705861844 + 0.487938222027245i	-0.236754873000435 + 0.559800539826084i	-0.128859496202482 + 0.605306995461558i	-0.00399730483780882 + 0.612679265114355i	0.137469882669494 + 0.577075320297354i	0.294773288963541 + 0.495418614785081i	0.465995008591828 + 0.367907184554740i	0.650465192504884 + 0.196797805124347i	0.860743941436249 - 0.0276089444565435i	1.10237444054193 - 0.310325937558499i	1.31980723501688 - 0.581520623525288i	1.50510950370573 - 0.824840958177730i	1.66606985318951 - 1.04655928763108i	1.81573375666419 - 1.26309745667719i
0.0532133322740635 - 0.0835286779637497i	0.0278856584238441 - 0.0982242184124518i	-0.00141464513915220 - 0.105327491184362i	-0.0324330675670919 - 0.103790183998322i	-0.0626475002277855 - 0.0932270610293280i	-0.0894623086699250 - 0.0739803903719893i	-0.110417604786142 - 0.0471291971664167i	-0.123397170587131 - 0.0144380233607666i	-0.126813628587629 + 0.0217515633097073i	-0.119762579820801 + 0.0586775307692683i	-0.102131521039022 + 0.0933566982947347i	-0.0746455722049916 + 0.122809690096116i	-0.0388543305265697 + 0.144293425630800i	0.00294687104933225 + 0.155526550104192i	0.0478579524439006 + 0.154884837166436i	0.0925610400043910 + 0.141558794238204i	0.133552180698845 + 0.115652629031784i	0.167393669351232 + 0.0782207177696899i	0.190964967783283 + 0.0312351541866692i	0.201704494512410 - 0.0225185138054863i	0.197813558703084 - 0.0796060056269122i	0.178415784131992 - 0.136155991558410i	0.143650362911426 - 0.188113500752912i	0.0946926670929199 - 0.231508142547850i	0.0337105268533116 - 0.262721338031540i	-0.0362543064050267 - 0.278739551329926i	-0.111463868979315 - 0.277356954049925i	-0.187715908124189 - 0.257337343027291i	-0.260605098598505 - 0.218503186006617i	-0.325786052815988 - 0.161755820061411i	-0.379239907500512 - 0.0890382701734623i	-0.417498550433297 - 0.00323057253401671i	-0.437798559114648 + 0.0919868487446365i	-0.438155644714585 + 0.192265959196961i	-0.417304172098180 + 0.292672595562064i	-0.374480540004051 + 0.387640936166951i	-0.309003769363685 + 0.470697295191376i	-0.219603666950015 + 0.533823393734746i	-0.103596165913374 + 0.566386659333632i	0.0314665263909307 + 0.556844036336048i	0.185101974953034 + 0.500506868235279i	0.356058282418546 + 0.395081227772939i	0.541574553622927 + 0.242091233649161i	0.740107433321688 + 0.0450290296360294i	0.964152674691484 - 0.206252315007811i	1.21843343142887 - 0.515675953886562i	1.44416066224043 - 0.806512301871747i	1.63379270580707 - 1.06261018051852i	1.79602528141946 - 1.29183400632703i	1.94432299364353 - 1.51169587127889i
0.0543381720384959 - 0.0838159660081317i	0.0289095647614092 - 0.0988367387333898i	-0.000585160597470311 - 0.106229454901889i	-0.0318793860503200 - 0.104919143895346i	-0.0624308754780557 - 0.0944993342761475i	-0.0896176279544729 - 0.0752961356902365i	-0.110952023145566 - 0.0483790068575865i	-0.124285398055579 - 0.0155129470242458i	-0.128000051649138 + 0.0209497436100396i	-0.121164697117585 + 0.0582293197525503i	-0.103643614580745 + 0.0933177462520746i	-0.0761494409905543 + 0.123204603188139i	-0.0402268791363938 + 0.145113155874538i	0.00182401493443903 + 0.156727343464102i	0.0470875347479248 + 0.156390610890381i	0.0922222825879906 + 0.143266332429062i	0.133694744371624 + 0.117439932453047i	0.168032572066294 + 0.0799552724721322i	0.192078967816731 + 0.0327843163577790i	0.203237143113650 - 0.0212763753385321i	0.199678629952422 - 0.0787722860803827i	0.180505520725067 - 0.135804235017640i	0.145844265106517 - 0.188284947338490i	0.0968698791951600 - 0.232209158707841i	0.0357645485881777 - 0.263925651332028i	-0.0344050601657080 - 0.280394537262779i	-0.109865122997811 - 0.279397144587456i	-0.186364531111007 - 0.259697693046835i	-0.259441443069857 - 0.221138420750548i	-0.324688315455213 - 0.164667544443998i	-0.378017103448394 - 0.0923046699890769i	-0.415881663801303 - 0.00704636302238319i	-0.435433731712849 + 0.0872634330981181i	-0.434584534984064 + 0.186047671086758i	-0.411931577366203 + 0.284053394427726i	-0.366525434867775 + 0.375279691983959i	-0.297424249094480 + 0.452659496857446i	-0.203012103045362 + 0.507399731525711i	-0.0801766999221564 + 0.527922535675768i	0.0631839511255348 + 0.503119520301069i	0.226327967841468 + 0.428678620704046i	0.407419277412573 + 0.303252654017131i	0.602817999173249 + 0.129777161796671i	0.810053306924580 - 0.0869098430367105i	1.04105948748793 - 0.356772446193827i	1.29944298893611 - 0.682266398175117i	1.52524874989535 - 0.982363832232091i	1.71182871739781 - 1.24178900333428i	1.86859415724304 - 1.46979040572033i	2.00892433138841 - 1.68432987366239i
0.0554476345556574 - 0.0840422371247449i	0.0299357565687856 - 0.0993821297383930i	0.000266090053777660 - 0.107063877574744i	-0.0312828443770999 - 0.105986973384146i	-0.0621513278721208 - 0.0957218359968727i	-0.0896945417396410 - 0.0765798379597557i	-0.111397094310677 - 0.0496205184739622i	-0.125080112469010 - 0.0166069370853287i	-0.129096617149437 + 0.0201002681829738i	-0.122488721554256 + 0.0577054738983382i	-0.105098308789556 + 0.0931773698937831i	-0.0776242972970574 + 0.123477801420649i	-0.0416063600537676 + 0.145799081473835i	0.000652642009167245 + 0.157791590891961i	0.0462249766925855 + 0.157768229688969i	0.0917497522315242 + 0.144867210902131i	0.133666107291272 + 0.119155160560718i	0.168471021736057 + 0.0816655095657679i	0.192974815278476 + 0.0343683959478652i	0.204548201866584 - 0.0199327791182644i	0.201337996702935 - 0.0777659960859310i	0.182425529810512 - 0.135209039469205i	0.147924923369199 - 0.188147087360511i	0.0990127325936931 - 0.232543746287869i	0.0378824325782960 - 0.264722907062091i	-0.0323769871710088 - 0.281624728947279i	-0.107958304258648 - 0.281019815019803i	-0.184569115315140 - 0.261676961834351i	-0.257696686818612 - 0.223462506975509i	-0.322878375407650 - 0.167372807739364i	-0.375968369973827 - 0.0955014194400054i	-0.413354640619294 - 0.0109553080845192i	-0.432118758705978 + 0.0822657337836956i	-0.430089013525764 + 0.179375295398533i	-0.405755927873771 + 0.274836261419792i	-0.358033348741439 + 0.362268040509061i	-0.285799538481694 + 0.434110092375701i	-0.187215553873575 + 0.480955882703199i	-0.0589501489327874 + 0.490548986916173i	0.0906565865976313 + 0.452419156413400i	0.260473340772875 + 0.362837366095663i	0.447988388264097 + 0.221558362740985i	0.648660091781588 + 0.0329981826399740i	0.859064647779300 - 0.196584565039645i	1.09010435227414 - 0.476358691694462i	1.34401470293228 - 0.806969921050777i	1.56175665915728 - 1.10578119446681i	1.73804367279486 - 1.35905268736998i	1.88281097423583 - 1.57718765492468i	2.00886906237512 - 1.77795871482264i
0.0565401570725312 - 0.0842065641769287i	0.0309631374169708 - 0.0998596390084186i	0.00113952523622268 - 0.107829968891005i	-0.0306430345867623 - 0.106992370366328i	-0.0618094244034709 - 0.0968950006428856i	-0.0896931724859266 - 0.0778315084706769i	-0.111752658219625 - 0.0508523941609269i	-0.125780675303891 - 0.0177182977020797i	-0.130101253624074 + 0.0192047757822740i	-0.123732045397768 + 0.0571065887561715i	-0.106494093144440 + 0.0929361895278397i	-0.0790701777948519 + 0.123629743462698i	-0.0429928086009047 + 0.146349919733039i	-0.000565841228523559 + 0.158717381114967i	0.0452725356660108 + 0.159016883578355i	0.0911442929608771 + 0.146360830594345i	0.133467041935198 + 0.120797550623280i	0.168708921824337 + 0.0833497631092299i	0.193650716174278 + 0.0359838962799029i	0.205636900723492 - 0.0184912914760484i	0.202789369625450 - 0.0765910374037520i	0.184171614219143 - 0.134373536509006i	0.149887964761956 - 0.187700652202329i	0.101114539077413 - 0.232513401026338i	0.0400558526759272 - 0.265114622956752i	-0.0301794557916957 - 0.282427392360960i	-0.105755921104641 - 0.282218512712643i	-0.182343146977636 - 0.263266680231652i	-0.255385910926670 - 0.225463143419236i	-0.320376754275346 - 0.169851381577780i	-0.373119163092779 - 0.0985990541959749i	-0.409949915190572 - 0.0149171396370887i	-0.427895268654617 + 0.0770527500979404i	-0.424720541523268 + 0.172334172211164i	-0.398848142795997 + 0.265143778023037i	-0.349105459254368 + 0.348785788742778i	-0.274267110268769 + 0.415310397755633i	-0.172408658471233 + 0.454870165361022i	-0.0401851476586992 + 0.454810196371718i	0.113532266091729 + 0.405490154917228i	0.287086680404982 + 0.303966353908175i	0.477224072094142 + 0.151227084516744i	0.678510644269733 - 0.0467933458891945i	0.886564920696935 - 0.282382034698812i	1.11084209010559 - 0.563349782715684i	1.35198471872678 - 0.888221570529002i	1.55389270042291 - 1.17543814951814i	1.71308226228423 - 1.41342747452506i	1.83980040948104 - 1.61349153596753i	1.94583527748412 - 1.79260291302318i
0.0576149793845086 - 0.0843086752331504i	0.0319919379090760 - 0.100269407881204i	0.00203497129118160 - 0.108528146558783i	-0.0299608889091589 - 0.107934564464540i	-0.0614058030833367 - 0.0980161427305234i	-0.0896137632618092 - 0.0790493344076362i	-0.112018608555589 - 0.0520734334096838i	-0.126385982920378 - 0.0188457547573018i	-0.131014098374113 + 0.0182633012777686i	-0.124895894977146 + 0.0564328979922487i	-0.107830119244477 + 0.0925944351391161i	-0.0804842903453331 + 0.123659927849615i	-0.0443833874002368 + 0.146765586367492i	-0.00182986205773140 + 0.159504426436843i	0.0442314611006895 + 0.160134838796725i	0.0904084049036606 + 0.147745125353036i	0.133098532541246 + 0.122364798370523i	0.168745687963785 + 0.0850052996978558i	0.194106445613959 + 0.0376279309184179i	0.206501560863559 - 0.0169551962439383i	0.204030997657702 - 0.0752499169511264i	0.185741375643069 - 0.133300785352480i	0.151728243654523 - 0.186950078400724i	0.103168799348276 - 0.232120170107655i	0.0422761153994583 - 0.265099555274764i	-0.0278231893167905 - 0.282801284006927i	-0.103269723054940 - 0.282991484951915i	-0.179702449291353 - 0.264460282444350i	-0.252529041275843 - 0.227127370045204i	-0.317206076533755 - 0.172084710881371i	-0.369497556202879 - 0.101569836023545i	-0.405700618838303 - 0.0188902767570285i	-0.422803586901520 + 0.0716829153373352i	-0.418533220121517 + 0.165008294809469i	-0.391275720624931 + 0.255096230204745i	-0.339823721582710 + 0.335001987414324i	-0.262937551889157 + 0.396495930298739i	-0.158739470002332 + 0.429471283341127i	-0.0240675773907429 + 0.421152957395756i	0.131593470871463 + 0.362905975752637i	0.305945205348460 + 0.252768043070751i	0.494938820517865 + 0.0930637287365272i	0.692273811235274 - 0.108755295523592i	0.892647091796500 - 0.343534310440877i	1.10372512452335 - 0.617225020087113i	1.32439370432103 - 0.926004951096357i	1.50336461242562 - 1.19195440641885i	1.63934055910064 - 1.40622220880587i	1.74267824521852 - 1.58076702954176i	1.82373567588861 - 1.73120239554287i
0.0586714851391529 - 0.0843495734638848i	0.0330208928297136 - 0.100611275626553i	0.00295079428937294 - 0.109157090678474i	-0.0292374449049908 - 0.108812982922225i	-0.0609408817725533 - 0.0990848977786112i	-0.0894555589879444 - 0.0802321338924391i	-0.112193592462975 - 0.0532826997285574i	-0.126896291357782 - 0.0199890622636204i	-0.131835103120409 + 0.0172769964649407i	-0.125978400239971 + 0.0556859016732683i	-0.109104950354910 + 0.0921527116760322i	-0.0818657040409657 + 0.123568997625297i	-0.0457761330997724 + 0.147046602210237i	-0.00313654224348257 + 0.160152437376832i	0.0431038177434499 + 0.161120623529218i	0.0895427370956198 + 0.149017711078578i	0.132560991633458 + 0.123854393162106i	0.168582483759522 + 0.0866292497224858i	0.194342824289692 + 0.0392976246837686i	0.207140728537337 - 0.0153283690739929i	0.205058866693037 - 0.0737475001342533i	0.187129626784157 - 0.131994164114259i	0.153440140864904 - 0.185897794341680i	0.105168693835896 - 0.231367238849270i	0.0445348925222357 - 0.264680501366311i	-0.0253199947916462 - 0.282746365136987i	-0.100514809282359 - 0.283334088586061i	-0.176664427212803 - 0.265249272599877i	-0.249147983689909 - 0.228442823515643i	-0.313391944520257 - 0.174054325008817i	-0.365132386596652 - 0.104386484166584i	-0.400640664782011 - 0.0228341814222193i	-0.416884894701120 + 0.0662138179603142i	-0.411577299369936 + 0.157477318182970i	-0.383099109612354 + 0.244804159521502i	-0.330263635431622 + 0.321067570739668i	-0.251900441744737 + 0.377872888532582i	-0.146302935955858 + 0.405031197303349i	-0.0106919238092616 + 0.389922085488308i	0.144768033841362 + 0.325076441546067i	0.317047792124439 + 0.209671855438529i	0.501271165036741 + 0.0474495747439258i	0.690321913750737 - 0.152657202206613i	0.878043026721206 - 0.380105911270679i	1.07004606958936 - 0.638590394541593i	1.26338146133381 - 0.921793020994536i	1.41323459794715 - 1.15778024131019i	1.52079199359618 - 1.34090567887302i	1.59633577833736 - 1.48352945751394i	1.64845448033543 - 1.59942111312550i
0.0597080791284834 - 0.0843283346711353i	0.0340478444882793 - 0.100884238164987i	0.00388602014267533 - 0.109715907983166i	-0.0284721926330720 - 0.109626811888829i	-0.0604143840933311 - 0.100100790503572i	-0.0892198837932225 - 0.0813792160637151i	-0.112279051279211 - 0.0544789105837935i	-0.127311226275222 - 0.0211464645294367i	-0.132562684329659 + 0.0162472625320454i	-0.126977687959878 + 0.0548658862254036i	-0.110316385479832 + 0.0916114239770468i	-0.0832128812555462 + 0.123357290664481i	-0.0471696737821829 + 0.147192442861775i	-0.00448390197623273 + 0.160661153857085i	0.0418919694155007 + 0.161974473380476i	0.0885493755971389 + 0.150177170397244i	0.131856708865817 + 0.125263004688376i	0.168220939487586 + 0.0882180274822324i	0.194359621807110 + 0.0409889711431647i	0.207554147697277 - 0.0136147081044457i	0.205871330925232 - 0.0720878408408743i	0.188332005522792 - 0.130458633299812i	0.155018049345247 - 0.184548169869818i	0.107106517271655 - 0.230257644390665i	0.0468219666675386 - 0.263859580961879i	-0.0226822509418895 - 0.282262145285474i	-0.0975083148220007 - 0.283244208989499i	-0.173249494417635 - 0.265629792615318i	-0.245263900292504 - 0.229400089504157i	-0.308958646204685 - 0.175741087589724i	-0.360052953979340 - 0.107019362401784i	-0.394806642940590 - 0.0267101341472553i	-0.410181183893393 + 0.0607012103210267i	-0.403897865884389 + 0.149819862341027i	-0.374371581334287 + 0.234371048910652i	-0.320485212617347 + 0.307118416545129i	-0.241214870365964 + 0.359613662653844i	-0.135148856070841 + 0.381760671831375i	-7.34586695926298e-05 + 0.361356736142816i	0.153126666638621 + 0.292229151733737i	0.320613908278620 + 0.174831187972392i	0.496674653004676 + 0.0143593020437008i	0.673463499157758 - 0.178840519319167i	0.844067810488432 - 0.392940805990918i	1.01187244262074 - 0.629090417038130i	1.17207819271353 - 0.878409338135376i	1.28776530854309 - 1.07702680881360i	1.36281131195672 - 1.22286901241732i	1.40723109316673 - 1.32845063914189i	1.42758955733017 - 1.40530352156640i
0.0607239825232999 - 0.0842446350667020i	0.0350729393909318 - 0.101088156669616i	0.00483996291375088 - 0.110205299441835i	-0.0276670091756355 - 0.110375464765091i	-0.0598272106403057 - 0.101062290140327i	-0.0889066399088185 - 0.0824898779868084i	-0.112275230027428 - 0.0556612999632563i	-0.127630197397468 - 0.0223163225643135i	-0.133196317009843 + 0.0151756917702031i	-0.127894064362884 + 0.0539750803650427i	-0.111463268226588 + 0.0909724343714819i	-0.0845222506565864 + 0.123024508508496i	-0.0485610569066868 + 0.147202716386632i	-0.00587074539347002 + 0.161029380635314i	0.0405977451054341 + 0.162693857123071i	0.0874316723970446 + 0.151222207920210i	0.130988740576717 + 0.126589546429525i	0.167662233958271 + 0.0897682642039283i	0.194156749548289 + 0.0426973600684468i	0.207740451666572 - 0.0118185271416314i	0.206466386030197 - 0.0702758750610733i	0.189345957754229 - 0.128699761134860i	0.156456112289677 - 0.182907067335139i	0.108973328693907 - 0.228796610224758i	0.0491253407327507 - 0.262639766906519i	-0.0199244457796539 - 0.281350598066067i	-0.0942649157429249 - 0.282721137193380i	-0.169476611795229 - 0.265594902456097i	-0.240901798242259 - 0.229986427354363i	-0.303936482861237 - 0.177127998171137i	-0.354293650118221 - 0.109443441890012i	-0.388233789905723 - 0.0304786453408369i	-0.402731894266009 + 0.0551985741979603i	-0.395541143393470 + 0.142106178357928i	-0.365139577840261 + 0.223891026140689i	-0.310529767058448 + 0.293275416721111i	-0.230912713222795 + 0.341862542670033i	-0.125280917091502 + 0.359815230043295i	0.00785627445674790 + 0.335593866223126i	0.156865492848354 + 0.264421500124641i	0.317053607075395 + 0.148131576197235i	0.481893171597431 - 0.00661924021044996i	0.642907529203223 - 0.188187150339569i	0.792563779721470 - 0.383609824590153i	0.931949400882583 - 0.591303136983395i	1.05448455372033 - 0.799872735375962i	1.13224499518380 - 0.955239596881974i	1.17191254356634 - 1.05914020536672i	1.18307227836221 - 1.12401654216163i	1.17008013970759 - 1.15886567798830i
0.0617181349879566 - 0.0840994693089780i	0.0360948979083460 - 0.101223897453098i	0.00581164053470042 - 0.110623835937843i	-0.0268232069312327 - 0.111057579744446i	-0.0591812202338383 - 0.101968445964024i	-0.0885161451978313 - 0.0835620517839296i	-0.112180530683848 - 0.0568285003677785i	-0.127852830485497 - 0.0234980480760921i	-0.133735628883395 + 0.0140641567547799i	-0.128725764295002 + 0.0530146971849438i	-0.112544320343362 + 0.0902359639317678i	-0.0857927963142820 + 0.122572083221898i	-0.0499482702793692 + 0.147077773702706i	-0.00729344285578736 + 0.161256542054945i	0.0392250612389944 + 0.163278356354788i	0.0861915785179691 + 0.152150755609549i	0.129957333963541 + 0.127831221350926i	0.166907537263205 + 0.0912776580951411i	0.193736345531555 + 0.0444192555205159i	0.207700299466064 - 0.00994601123875701i	0.206842304549156 - 0.0683186994531168i	0.190167205312000 - 0.126723999463837i	0.157748529507131 - 0.180979762575585i	0.110760818227575 - 0.226988688237975i	0.0514340693203106 - 0.261025560595298i	-0.0170605419516173 - 0.280014399838448i	-0.0908035846808910 - 0.281763328876018i	-0.165367481030436 - 0.265139605651036i	-0.236087626698238 - 0.230192607642400i	-0.298355659154898 - 0.178197898814506i	-0.347887993107123 - 0.111632343426040i	-0.380960145699761 - 0.0341032319219510i	-0.394577426945744 + 0.0497559031419533i	-0.386546835766121 + 0.134402767769758i	-0.355441509852159 + 0.213448292770837i	-0.300430597310430 + 0.279638759920800i	-0.221003634090383 + 0.324729994990138i	-0.116656780504081 + 0.339295264291024i	0.0132407218546678 + 0.312673825054916i	0.156300000267803 + 0.241559121912241i	0.306956018398680 + 0.129220907222088i	0.457918582978758 - 0.0162487159273996i	0.600202719432011 - 0.182057500783206i	0.725816832204739 - 0.354299546707160i	0.833569320650162 - 0.528601072678749i	0.915253213193178 - 0.691203817464034i	0.952723265639992 - 0.799144816195574i	0.955462060597236 - 0.858075063328475i	0.932472780442892 - 0.880148464002059i	0.885812236010319 - 0.871639935308859i
0.0626902248352458 - 0.0838922851606030i	0.0371125312882077 - 0.101290542485366i	0.00679961525172043 - 0.110971203653606i	-0.0259410283526594 - 0.111672931135636i	-0.0584764816406885 - 0.102818279989145i	-0.0880493742807904 - 0.0845950333219399i	-0.111997245991499 - 0.0579789617078089i	-0.127979646161834 - 0.0246888708759931i	-0.134178684228428 + 0.0129143379953726i	-0.129470987635389 + 0.0519855745802023i	-0.113557709937386 + 0.0894030320711205i	-0.0870221078083032 + 0.122001431287307i	-0.0513284458019995 + 0.146819072166391i	-0.00874914485397503 + 0.161343445752754i	0.0377764141097949 + 0.163727085552891i	0.0848318864196930 + 0.152959496221406i	0.128765722938232 + 0.128983058412342i	0.165959579928801 + 0.0927405206891971i	0.193099400959490 + 0.0461485931731379i	0.207433065198576 - 0.00800267037603696i	0.206997519880642 - 0.0662207293723158i	0.190792446663267 - 0.124537060445310i	0.158888723375920 - 0.178774071266237i	0.112459334129983 - 0.224841375767832i	0.0537357328950814 - 0.259023003234028i	-0.0141066121595343 - 0.278256998961300i	-0.0871442537349732 - 0.280371638133890i	-0.160945907468036 - 0.264261273579400i	-0.230847408653383 - 0.230010107229651i	-0.292244328219459 - 0.178934052902135i	-0.340868440378690 - 0.113560346155997i	-0.373023492313909 - 0.0375489210047526i	-0.385757382009985 + 0.0444214930944335i	-0.376953570778589 + 0.126772473071617i	-0.345311478465242 + 0.203117431210180i	-0.290205867906156 + 0.266290259548810i	-0.211472910025249 + 0.308292828188782i	-0.109195642684761 + 0.320243609664477i	0.0162854463817598 + 0.292544890191488i	0.151848164617050 + 0.223396525348301i	0.291065494740019 + 0.117533079734626i	0.425955947914107 - 0.0155974113102569i	0.547174211031408 - 0.162222963212189i	0.646458294399276 - 0.307714878447716i	0.720441595639272 - 0.444990016255554i	0.759521063627381 - 0.558177614202967i	0.755780011692801 - 0.616323456429238i	0.721384664759792 - 0.628948628089194i	0.664617284377281 - 0.607729654534147i	0.585235125020658 - 0.556148440903689i
0.0636389842923599 - 0.0836230987677015i	0.0381254279038139 - 0.101287377559874i	0.00780284162992956 - 0.111247150116439i	-0.0250227107792504 - 0.112220648988943i	-0.0577142843330057 - 0.103611006674028i	-0.0875064880249862 - 0.0855878732343185i	-0.111725003944497 - 0.0591108751685312i	-0.128010376099292 - 0.0258876162673112i	-0.134525460910371 + 0.0117274821048872i	-0.130128851546355 + 0.0508910954768449i	-0.114501270210821 + 0.0884772232322553i	-0.0882083870427735 + 0.121312986508203i	-0.0526993811109416 + 0.146425782457472i	-0.0102343642672581 + 0.161288910584014i	0.0362547624273675 + 0.164038421747286i	0.0833556342334862 + 0.153647829173651i	0.127417277369690 + 0.130043117021836i	0.164820339171191 + 0.0941519664860927i	0.192246354060199 + 0.0478799148251359i	0.206938861110257 - 0.00599455389583950i	0.206931292003435 - 0.0639900642319895i	0.191218975911456 - 0.122146695391711i	0.159870552214937 - 0.176296980142739i	0.114059236717243 - 0.222361679134645i	0.0560180956183536 - 0.256638193315527i	-0.0110779923676523 - 0.276083120446360i	-0.0833054194402868 - 0.278548080979276i	-0.156234672491729 - 0.262957234966375i	-0.225208667087896 - 0.229429887576434i	-0.285635893447957 - 0.179322471842963i	-0.333272806250143 - 0.115205098710760i	-0.364460476091951 - 0.0407806717027333i	-0.376308551724855 + 0.0392392866818562i	-0.366798088291356 + 0.119268594798983i	-0.334775850847593 + 0.192962896420681i	-0.279860391734551 + 0.253297227039234i	-0.202285825944376 + 0.292601877054027i	-0.102783411596166 + 0.302656081996494i	0.0172541419466805 + 0.275071466973878i	0.144014026483043 + 0.209568034905051i	0.270246120071642 + 0.112318895770672i	0.387374663044051 - 0.00598118155285504i	0.485857767749807 - 0.130776711359751i	0.557363653373176 - 0.246971829719708i	0.596546382280951 - 0.344953370993861i	0.592713449642903 - 0.407090596274105i	0.548268408360971 - 0.414897382458044i	0.477840514517138 - 0.381579038277785i	0.388878860732727 - 0.318168749900240i	0.278923066756600 - 0.225390701086813i
0.0645635672761717 - 0.0832924028567472i	0.0391324673928454 - 0.101215047761992i	0.00882097878485837 - 0.111451357000634i	-0.0240683949481157 - 0.112699998054727i	-0.0568960426681933 - 0.104345461611875i	-0.0868892333502071 - 0.0865385502780460i	-0.111363489740671 - 0.0602221639383307i	-0.127944065702748 - 0.0270917838903548i	-0.134775790221156 + 0.0105062009783849i	-0.130698560281812 + 0.0497319915662501i	-0.115373691118291 + 0.0874591162805564i	-0.0893493883214293 + 0.120508572640041i	-0.0540579376205379 + 0.145899201225072i	-0.0117457232497677 + 0.161093444476200i	0.0346639613831439 + 0.164212112909842i	0.0817657481813440 + 0.154213436417144i	0.125914473834505 + 0.131008147858553i	0.163492009850357 + 0.0955091057550547i	0.191178896398031 + 0.0496082492828501i	0.206218601977930 - 0.00392937150200877i	0.206642050361586 - 0.0616355440417700i	0.191442642611287 - 0.119562606054567i	0.160688807794026 - 0.173558435577143i	0.115552758329989 - 0.219558160902595i	0.0582679299033884 - 0.253877281400170i	-0.00799238948114775 - 0.273496885779788i	-0.0793086278214541 - 0.276294192922262i	-0.151259231285137 - 0.261226053632877i	-0.219201056767602 - 0.228446317964080i	-0.278563053713506 - 0.179348462776463i	-0.325135429151660 - 0.116544001556567i	-0.355308675014742 - 0.0437687038409475i	-0.366268895668606 + 0.0342504917245986i	-0.356110787943858 + 0.111942023210795i	-0.323853622261931 + 0.183038619670505i	-0.269390519553828 + 0.240708068782187i	-0.193388413944829 + 0.277680247766067i	-0.0972755599825826 + 0.286484286066977i	0.0164589484706691 + 0.260054925709921i	0.133368981820243 + 0.199598417522736i	0.245448798703192 + 0.112675460153527i	0.343654375831099 + 0.0110954144917887i	0.418420483404185 - 0.0900424646643148i	0.461554533330795 - 0.175446308134632i	0.466000682470552 - 0.233246232302989i	0.420336776724132 - 0.244494290149619i	0.337053182416359 - 0.203203721881099i	0.232929726664282 - 0.125941783621917i	0.114484207226923 - 0.0229481610512370i	-0.0228120648116192 + 0.107679538423559i
0.0654629687807702 - 0.0829012441091862i	0.0401316674289992 - 0.101073850025214i	0.00985183471295410 - 0.111583686090055i	-0.0230790824400210 - 0.113110944029132i	-0.0560218527964489 - 0.105020496835193i	-0.0861982701958311 - 0.0874453716454722i	-0.110914018069262 - 0.0613110820268565i	-0.127780918190381 - 0.0282990069921639i	-0.134928431274165 + 0.00925290100425673i	-0.131178812473814 + 0.0485108430444712i	-0.116173747532430 + 0.0863502773380611i	-0.0904423315291699 + 0.119589620049917i	-0.0554009473148729 + 0.145241105941038i	-0.0132811264863924 + 0.160757262569970i	0.0330070089423492 + 0.164246755964914i	0.0800671678635988 + 0.154653326477789i	0.124261550562381 + 0.131874389987666i	0.161977773481290 + 0.0968075674612369i	0.189900061772617 + 0.0513278818862023i	0.205272904312335 - 0.00181377206575996i	0.206127840215016 - 0.0591642897511640i	0.191459757239402 - 0.116793527398630i	0.161336778020411 - 0.170567217106520i	0.116930576645273 - 0.216439146185500i	0.0604734485542980 - 0.250749603550267i	-0.00486566223583587 - 0.270506309466473i	-0.0751749755928470 - 0.273614529856967i	-0.146045791801743 - 0.259066462225547i	-0.212854370181691 - 0.227052395982659i	-0.271058961296776 - 0.179001558138648i	-0.316491843600496 - 0.117559685563949i	-0.345606064282068 - 0.0464848718469065i	-0.355676302686468 + 0.0294931733371765i	-0.344924308224988 + 0.104837741595164i	-0.312563394531975 + 0.173390713061887i	-0.258782853259240 + 0.228556756486741i	-0.184710276843826 + 0.263522629258590i	-0.0924988746103393 + 0.271638569915222i	0.0142443954910975 + 0.247233505709621i	0.120527331055322 + 0.192937712614127i	0.217686782727253 + 0.117604432132935i	0.296345620979994 + 0.0339843151776291i	0.347093685090749 - 0.0425097432264178i	0.362093354386703 - 0.0966658760650661i	0.332904335153861 - 0.114734281417775i	0.247782287449536 - 0.0769689274573473i	0.128779387810343 + 0.0105082268817028i	-0.00559407750695157 + 0.128216374676811i	-0.149832594377600 + 0.266831498269609i	-0.310298531787837 + 0.430655151453192i
0.0663354433159460 - 0.0824497332998742i	0.0411220057298283 - 0.100863733899942i	0.0108942571707774 - 0.111643786672887i	-0.0220568672227058 - 0.113452484649957i	-0.0550935854923231 - 0.105635548405528i	-0.0854337917913686 - 0.0883070191115610i	-0.110376460217230 - 0.0623756489899375i	-0.127521603216578 - 0.0295087252664776i	-0.134983616011010 + 0.00796873701772803i	-0.131568363235581 + 0.0472305135421945i	-0.116898759938517 + 0.0851538972673592i	-0.0914850088240055 + 0.118558102958277i	-0.0567258483150345 + 0.144452212702148i	-0.0148360364388240 + 0.160280605892263i	0.0312879971809933 + 0.164142031839887i	0.0782631454454897 + 0.154966882529193i	0.122462686665504 + 0.132638690359981i	0.160281844132698 + 0.0980409899611915i	0.188412033509414 + 0.0530320110724436i	0.204102399405025 + 0.000345005648252461i	0.205388490301855 - 0.0565852117160860i	0.191267637113820 - 0.113848520042812i	0.161808262518978 - 0.167332442622264i	0.118182574928866 - 0.213015330831574i	0.0626208330028628 - 0.247265080521934i	-0.00171607973020499 - 0.267117749968093i	-0.0709275595062067 - 0.270513138074129i	-0.140620308554818 - 0.256480131958506i	-0.206198169087242 - 0.225243718253062i	-0.263157752910920 - 0.178270051410305i	-0.307380221158733 - 0.118232688111379i	-0.335390657217497 - 0.0489024933196360i	-0.344565458752750 + 0.0249988066472215i	-0.333266648484324 + 0.0979912737412422i	-0.300916663905237 + 0.164053622129185i	-0.248016615519405 + 0.216861813582874i	-0.176171432666233 + 0.250105313847367i	-0.0882703414758748 + 0.258001089544044i	0.0109775886622216 + 0.236299794998347i	0.106135286255969 + 0.188974036457298i	0.187995062692718 + 0.126036624901379i	0.247007287383384 + 0.0609844617216491i	0.274095670058531 + 0.00929991345944309i	0.261980987767366 - 0.0141681002388370i	0.201209939069141 + 0.00578106214840601i	0.0801590197180851 + 0.0891300487157374i	-0.0703689714161386 + 0.218392845888871i	-0.230606552012660 + 0.371726629842366i	-0.396112161070004 + 0.540833705765100i	-0.574815286544728 + 0.732103031536125i
0.0671800081792351 - 0.0819383754562652i	0.0421024889407649 - 0.100585424645130i	0.0119465782985567 - 0.111631787344555i	-0.0210032622043579 - 0.113723819825366i	-0.0541123651423003 - 0.106188514367083i	-0.0845979361226745 - 0.0891216735407045i	-0.109752518625553 - 0.0634141846311210i	-0.127166458327462 - 0.0307174017847637i	-0.134941168973419 + 0.00665636556373457i	-0.131866706983901 + 0.0458915331548430i	-0.117547440288587 + 0.0838713119942451i	-0.0924751378112184 + 0.117416045706030i	-0.0580291851680164 + 0.143533926137636i	-0.0164064389402906 + 0.159664163734538i	0.0295118285935627 + 0.163896967940007i	0.0763586115967671 + 0.155151747814128i	0.120522020152454 + 0.133298398445480i	0.158408539836917 + 0.0992055240677489i	0.186718565736079 + 0.0547145026655810i	0.202709613400445 + 0.00253867848884434i	0.204423484142711 - 0.0539077783453102i	0.190862641874169 - 0.110738520195296i	0.162097639688785 - 0.163866277591884i	0.119299514617970 - 0.209296784419864i	0.0646959167186407 - 0.243431648422832i	0.00143885276655775 - 0.263339584443456i	-0.0665863998686617 - 0.266996440525259i	-0.135009319711060 - 0.253469728409499i	-0.199265880489694 - 0.223019424403557i	-0.254895136388582 - 0.177145666723712i	-0.297838534266326 - 0.118546666559835i	-0.324702483415184 - 0.0510000333617436i	-0.332972924400210 + 0.0207961242736024i	-0.321165251703965 + 0.0914363407558366i	-0.288920944019857 + 0.155054978913522i	-0.237062617720343 + 0.205631432461232i	-0.167681427268670 + 0.237387559195562i	-0.0843933290164410 + 0.245428693163726i	0.00703893620784343 + 0.226920280171298i	0.0908446576680511 + 0.187060154127509i	0.157406015479810 + 0.136869212541006i	0.197165910222491 + 0.0903769068288915i	0.201561378160638 + 0.0628873591656927i	0.164066303848537 + 0.0686157595188047i	0.0746063362981668 + 0.123731137434742i	-0.0778665944350014 + 0.247870885098917i	-0.254840580479369 + 0.413252536613689i	-0.435806486026013 + 0.596304348362046i	-0.617425919441035 + 0.789831712960163i	-0.808888869213341 + 1.00194730848870i
0.0679956077010407 - 0.0813683526548145i	0.0430710855626895 - 0.100239196209321i	0.0130075082489840 - 0.111547648791749i	-0.0199191964611221 - 0.113924646715979i	-0.0530796598991290 - 0.106679300174659i	-0.0836914160469267 - 0.0898887646147844i	-0.109042548790201 - 0.0644249727750411i	-0.126715924943997 - 0.0319230306881591i	-0.134801114408618 + 0.00531890742292977i	-0.132072872239795 + 0.0444976561030162i	-0.118117758482310 + 0.0825047730892016i	-0.0934091990529407 + 0.116165233307354i	-0.0593071240598145 + 0.142487666271184i	-0.0179888422342728 + 0.158908237559845i	0.0276830785243304 + 0.163511297940403i	0.0743597078641815 + 0.155206178878561i	0.118445048910410 + 0.133849891641908i	0.156361385028707 + 0.100296484700383i	0.184822150549007 + 0.0563689285933785i	0.201095238115882 + 0.00475927716933883i	0.203232289896217 - 0.0511413794806849i	0.190242532299747 - 0.107473944462697i	0.162199035147437 - 0.160179536267240i	0.120272813769394 - 0.205295780057598i	0.0666863314194885 - 0.239261309535485i	0.00458085424224936 - 0.259181628790823i	-0.0621756530055169 - 0.263071527989592i	-0.129241065649752 - 0.250036916117823i	-0.192088677077424 - 0.220376525713608i	-0.246307441065364 - 0.175622438569986i	-0.287905627858192 - 0.118489706022531i	-0.313579651913831 - 0.0527569095841376i	-0.320934385618870 + 0.0169118558653772i	-0.308646032199770 + 0.0851991485414900i	-0.276581936343199 + 0.146416021610391i	-0.225892167695149 + 0.194864506885225i	-0.159148928512399 + 0.225314113149221i	-0.0806648856767551 + 0.233759837815945i	0.00280819246452224 + 0.218741685268198i	0.0752919579468528 + 0.186542798075619i	0.126912248177670 + 0.149014742464337i	0.148274598015868 + 0.120491874719120i	0.131494744157508 + 0.115858966618830i	0.0709703730232143 + 0.148456284725239i	-0.0435886631935399 + 0.234914542120934i	-0.222210258561324 + 0.393933800684189i	-0.419876421069408 + 0.588768556350519i	-0.615894583218402 + 0.794803123311877i	-0.808061851978017 + 1.00600107049010i	-1.00648115751867 + 1.23179229827759i
0.0687805633477251 - 0.0807389967923576i	0.0440259076288606 - 0.0998242064762665i	0.0140751831646716 - 0.111391043238340i	-0.0188069146730716 - 0.114054607901701i	-0.0519974854841304 - 0.107106848239643i	-0.0827155419293601 - 0.0906061149830942i	-0.108247421815047 - 0.0654061843359673i	-0.126170765096060 - 0.0331239420316008i	-0.134563623667737 + 0.00395861564802195i	-0.132185867233664 + 0.0430511739293377i	-0.118607959470660 + 0.0810568570203176i	-0.0942848561119992 + 0.114807766755893i	-0.0605561178258111 + 0.141315148514207i	-0.0195789426549356 + 0.158014084038909i	0.0258055038994693 + 0.162984868244023i	0.0722700147636285 + 0.155128669363211i	0.116237569361884 + 0.134290452302909i	0.154146396310600 + 0.101309334491264i	0.182726755569002 + 0.0579887789820021i	0.199262431378397 + 0.00699799646359478i	0.201816148465555 - 0.0482970072554844i	0.189405018867209 - 0.104066022899876i	0.162106732877737 - 0.156283534434757i	0.121093251737613 - 0.201024968298218i	0.0685787634597427 - 0.234766607611622i	0.00769159778182765 - 0.254654570952870i	-0.0577194359865809 - 0.258746659277605i	-0.123343697495141 - 0.246188471134237i	-0.184698008031930 - 0.217317181661909i	-0.237429448985772 - 0.173694237408540i	-0.277619621265988 - 0.118048944385185i	-0.302060852950006 - 0.0541542945580528i	-0.308483834401981 + 0.0133679117014962i	-0.295732980661245 + 0.0793015185028502i	-0.263905954401336 + 0.138150316755520i	-0.214475948383506 + 0.184549791288611i	-0.150479439531899 + 0.213821277049106i	-0.0768862918312986 + 0.222826454675364i	-0.00134926042533470 + 0.211404374357951i	0.0600872774122004 + 0.186779549128752i	0.0974534506019960 + 0.161427395204453i	0.101678808104123 + 0.149755120664414i	0.0657094735388756 + 0.166011763244960i	-0.0149852869558345 + 0.222438321214037i	-0.150506646274491 + 0.335619110289574i	-0.349448119746849 + 0.522751458254879i	-0.561625674756189 + 0.739662629296056i	-0.766722308189635 + 0.961402611420107i	-0.963668603384698 + 1.18311793084308i	-1.16312846537491 + 1.41512992882704i
0.0695341634309849 - 0.0800524165980487i	0.0449658578635972 - 0.0993419962947784i	0.0151471799655110 - 0.111162016269230i	-0.0176685256165839 - 0.114113205268139i	-0.0508665537463889 - 0.107470026821341i	-0.0816716808852329 - 0.0912724971522576i	-0.107369000857596 - 0.0663558697235336i	-0.125531004124614 - 0.0343174786438649i	-0.134227711353255 + 0.00257769445243361i	-0.132204523822252 + 0.0415552169987650i	-0.119016612332285 + 0.0795314240095833i	-0.0950998860798095 + 0.113346706680297i	-0.0617728820632438 + 0.140018199321039i	-0.0211719859711574 + 0.156982584460999i	0.0238854347878234 + 0.162317013791215i	0.0700959182435664 + 0.154917349773124i	0.113903625092001 + 0.134616920239414i	0.151767110042548 + 0.102238481827820i	0.180436917744978 + 0.0595667171519140i	0.197213801559370 + 0.00924643703416256i	0.200175169534650 - 0.0453842598417082i	0.188348077949854 - 0.100526914177898i	0.161815438769120 - 0.152193027384077i	0.121749924056902 - 0.196497914908422i	0.0703580268490606 - 0.229959415168642i	0.0107538932774895 - 0.249770046479147i	-0.0532381132280408 - 0.254031738017557i	-0.117344176662224 - 0.241930197152925i	-0.177127834031857 - 0.213842135047215i	-0.228298599069666 - 0.171356929681281i	-0.267019408702483 - 0.117215716140298i	-0.290184470831702 - 0.0551789455510587i	-0.295655807366407 + 0.0101827578128776i	-0.282450028434918 + 0.0737630448523757i	-0.250895554772192 + 0.130267307295046i	-0.202780616605855 + 0.174671240328932i	-0.141579914542332 + 0.202837135382108i	-0.0728670423630101 + 0.212456403003465i	-0.00508248242292839 + 0.204563133067598i	0.0457993783800550 + 0.187157062196926i	0.0698737823395404 + 0.173129739007079i	0.0585637773842359 + 0.176740779932478i	0.00577679042991669 + 0.211390257302147i	-0.0918301186047092 + 0.288026846110258i	-0.243790199076397 + 0.422707194200561i	-0.456902321524546 + 0.630618661181072i	-0.677226629792583 + 0.861826408185594i	-0.885351651064466 + 1.09173518293563i	-1.08132633207307 + 1.31668998856580i	-1.27603388795802 + 1.54746984293217i
0.0702547328061281 - 0.0793091384777383i	0.0458896704978637 - 0.0987933971651730i	0.0162234362557940 - 0.110860657295161i	-0.0165045935120058 - 0.114099076699696i	-0.0496894546505650 - 0.107767335388961i	-0.0805620769568383 - 0.0918864137441654i	-0.106408692440911 - 0.0672717238014812i	-0.124798333469285 - 0.0355014811265155i	-0.133793666001373 + 0.00117918501156553i	-0.132127921907566 + 0.0400131284763145i	-0.119341218964422 + 0.0779307008892929i	-0.0958510840081628 + 0.111784237413789i	-0.0629542255756601 + 0.138598720245844i	-0.0227638323433584 + 0.155814576380466i	0.0219278611817502 + 0.161508780630809i	0.0678426911921690 + 0.154571534247557i	0.111448402842108 + 0.134825580535357i	0.149228533099762 + 0.103078869949967i	0.177956845753804 + 0.0610957741473306i	0.194952609289845 + 0.0114957124673125i	0.198310389276515 - 0.0424141568871901i	0.187069966636514 - 0.0968697761150882i	0.161320384755973 - 0.147920529733637i	0.122234776549725 - 0.191727892716469i	0.0720118956708117 - 0.224855091640088i	0.0137491462270455 - 0.244540637430420i	-0.0487569693907026 - 0.248935766089582i	-0.111271357890423 - 0.237269266363336i	-0.169409474531665 - 0.209955330595940i	-0.218950940422893 - 0.168609802746173i	-0.256144133690604 - 0.115982588942019i	-0.277989445054389 - 0.0558173770881135i	-0.282485025446224 + 0.00737201015665780i	-0.268822505456575 + 0.0685978892980326i	-0.237556173695679 + 0.122773207286819i	-0.190775784964339 + 0.165208869500174i	-0.132363559986746 + 0.192289460385902i	-0.0684282179460480 + 0.202482986309917i	-0.00807279219765730 + 0.197888492107287i	0.0329375138747845 + 0.187111689557413i	0.0449232857493759 + 0.183250213643578i	0.0199533133496255 + 0.200192916342702i	-0.0469919476205794 + 0.250316514271991i	-0.157984928077305 + 0.343126885837342i	-0.321650053589626 + 0.493688886767482i	-0.542692177824228 + 0.714757556363348i	-0.764838261641049 + 0.952378480465371i	-0.970078352591844 + 1.18295834364298i	-1.15956372241466 + 1.40402465167073i	-1.34405453112459 + 1.62638837540342i
0.0709410300263682 - 0.0785093550168784i	0.0467958241727062 - 0.0981778837747222i	0.0173018327977036 - 0.110487283774522i	-0.0153167865365021 - 0.114013113044228i	-0.0484678018701714 - 0.107998585662732i	-0.0793883201923732 - 0.0924459978445512i	-0.105367159060162 - 0.0681516409256473i	-0.123973406978414 - 0.0366726256902993i	-0.133261702406565 - 0.000232900410015988i	-0.131955074542882 + 0.0384276004685701i	-0.119580647379819 + 0.0762571823892485i	-0.0965359111592229 + 0.110122991963849i	-0.0640961120168811 + 0.137059407459968i	-0.0243500199143588 + 0.154512047987260i	0.0199381079619270 + 0.160559199396892i	0.0655162112296139 + 0.154088708771037i	0.108879215864512 + 0.134913360559153i	0.146537764403393 + 0.103825043961520i	0.175290703007364 + 0.0625682437466555i	0.192481525373789 + 0.0137359082544518i	0.196223268697128 - 0.0393980474218087i	0.185569023803512 - 0.0931064121750927i	0.160616955487848 - 0.143480871693744i	0.122539701073979 - 0.186730778395196i	0.0735271823155063 - 0.219468237056978i	0.0166593653608196 - 0.238981506132141i	-0.0442982342550814 - 0.243471363937506i	-0.105152999611796 - 0.232213551794509i	-0.161577411399090 - 0.205661069941540i	-0.209423865955259 - 0.165452232795242i	-0.245032006728780 - 0.114343570772046i	-0.265515215976652 - 0.0560596178206186i	-0.269007635938995 + 0.00494959367726346i	-0.254875394844559 + 0.0638183719668943i	-0.223892993755235 + 0.115668163969687i	-0.178434811618682 + 0.156138355454335i	-0.122751104053264 + 0.182107532020034i	-0.0634085836803823 + 0.192746837517659i	-0.0100366543817941 + 0.191077722645883i	0.0219396315766986 + 0.186141667669576i	0.0232293230001629 + 0.191033419904445i	-0.0133194075992170 + 0.219068897740633i	-0.0915744523925881 + 0.281446082986216i	-0.212273123836156 + 0.386123997858732i	-0.382848231946760 + 0.546764547069629i	-0.605691825009535 + 0.773357043473910i	-0.823607683924730 + 1.00968712772991i	-1.02041520321605 + 1.23374164024394i	-1.19831011458248 + 1.44420068489690i	-1.36762420179674 + 1.65149962149606i
0.0715924984507971 - 0.0776542963692919i	0.0476830957627219 - 0.0974962512565392i	0.0183796970349919 - 0.110041805297283i	-0.0141090172537904 - 0.113854363971752i	-0.0472035849893836 - 0.108162399442214i	-0.0781512634608289 - 0.0929502095674911i	-0.104245951171169 - 0.0689935665764876i	-0.123055947672213 - 0.0378285098289684i	-0.132631246883906 - 0.00165732008148727i	-0.131685883002449 + 0.0368019505142974i	-0.119733172632402 + 0.0745157605250998i	-0.0971517639739646 + 0.108366644969866i	-0.0651951346510239 + 0.135402074066839i	-0.0259253668460448 + 0.153075791228148i	0.0179220059223970 + 0.159469103524803i	0.0631220332561265 + 0.153467889777306i	0.106200856549824 + 0.134876728600354i	0.143700037068222 + 0.104472230622933i	0.172445065277201 + 0.0639771769463077i	0.189805319482796 + 0.0159574870335751i	0.193915680897875 - 0.0363468948946327i	0.183844968977405 - 0.0892496750597251i	0.159700809423429 - 0.138889091628958i	0.122655924082255 - 0.181522401767209i	0.0748911762476930 - 0.213813271310870i	0.0194669649712547 - 0.233106358909190i	-0.0398848430745535 - 0.237652933375527i	-0.0990179265170320 - 0.226775396432054i	-0.153664517132340 - 0.200965848829378i	-0.199754573478445 - 0.161885505289432i	-0.233723366603420 - 0.112296003810540i	-0.252800005717541 - 0.0558974755448355i	-0.255258381145998 + 0.00292574981459154i	-0.240634742417911 + 0.0594331252816947i	-0.209915029920967 + 0.108952888015021i	-0.165736954849906 + 0.147437834228084i	-0.112673225503634 + 0.172222918783898i	-0.0576655906889896 + 0.183103101160554i	-0.0107308145202107 + 0.183866439091912i	0.0131761807852332 + 0.183823307178772i	0.00529572301707392 + 0.195861134327923i	-0.0406302653737551 + 0.232544296127807i	-0.127245809132489 + 0.303775001206750i	-0.253949398719977 + 0.415895675141340i	-0.426737961158174 + 0.580817615411375i	-0.645556227897976 + 0.805546137840856i	-0.853650472323076 + 1.03332169438187i	-1.03701042614253 + 1.24420468361494i	-1.19879945139458 + 1.43796402629077i	-1.34865127375912 + 1.62429345797771i
0.0722074111881181 - 0.0767450779559792i	0.0485489535347725 - 0.0967496093729771i	0.0194555370553869 - 0.109524520150200i	-0.0128823320098530 - 0.113622305422888i	-0.0458990457198694 - 0.108257602006907i	-0.0768534653154978 - 0.0933969845391603i	-0.103046462656850 - 0.0697953973081038i	-0.122046908890715 - 0.0389668615698453i	-0.131902798412865 - 0.00309001587168083i	-0.131319970894046 + 0.0351398152311302i	-0.119797299880690 + 0.0727088184033260i	-0.0976962612148935 + 0.106518220946604i	-0.0662474014997748 + 0.133629518462620i	-0.0274842495900797 + 0.151507607984202i	0.0158849564404279 + 0.158239441030533i	0.0606666638764605 + 0.152708147205288i	0.103421430635386 + 0.134712392528984i	0.140721800561243 + 0.105014998843755i	0.169424907261208 + 0.0653155108983328i	0.186928358994951 + 0.0181511236589448i	0.191389975341502 - 0.0332736843396373i	0.181896705147001 - 0.0853151632781094i	0.158567383427666 - 0.134160341114643i	0.122575218716974 - 0.176118385356627i	0.0760911370814264 - 0.207907699651333i	0.0221535242874057 - 0.226930886412410i	-0.0355410606693532 - 0.231493000199948i	-0.0928937759914558 - 0.220965092321239i	-0.145702757348521 - 0.195876979112342i	-0.189979759764551 - 0.157912902303450i	-0.222258114836574 - 0.109838496994102i	-0.239884356798552 - 0.0553260073102415i	-0.241272822959090 + 0.00130768459269962i	-0.226127116960564 + 0.0554482714098882i	-0.195632975731900 + 0.102624827020558i	-0.152666600680954 + 0.139083354902263i	-0.102072798094580 + 0.162574821380213i	-0.0510843262853724 + 0.173428609051897i	-0.00995997316229016 + 0.176033291198148i	0.00693163433165017 + 0.179812645862870i	-0.00850851812193617 + 0.197259476026155i	-0.0615451353063684 + 0.240032817350628i	-0.153574291651373 + 0.316653942525942i	-0.282674190104943 + 0.431818849975854i	-0.453212817359931 + 0.595417965287870i	-0.662656864899961 + 0.811363972022361i	-0.855962074484724 + 1.02398966064523i	-1.02153456470137 + 1.21581711381456i	-1.16342312562352 + 1.38760587868832i	-1.29032638162190 + 1.54799372774433i
[truncated: 1,277 more rows]
[truncated: 241 more columns]

## Sheet: Fig.2 TE19
FDTD Simulations
Figure2
TE19
E_radial	TE19,1	1727 nm
[truncated: 1,459 more rows]
[truncated: 241 more columns]

## Sheet: Fig.2 TE20
FDTD Simulations
Figure2
TE20
E_radial	TE20,1	1670 nm
[truncated: 1,459 more rows]
[truncated: 241 more columns]

## Sheet: Fig.3
FDTD Simulations
Figure3
E	TE16,2	1675 nm
[truncated: 1,167 more rows]
[truncated: 241 more columns]

## Sheet: Fig. 4
FDTD Simulations
[truncated: 32,263 more rows]

## Sheet: Fig.5 CCW l1
FDTD Simulations
[truncated: 899 more rows]
[truncated: 247 more columns]

[truncated: 3 more sheets: Fig.5 CCW l2, Fig.5 CW l2, Fig.5 CW l1]
